# Supplementary material for: Identification of E3 Ubiquitin Ligases Associated with Survival in Soft Tissue Sarcomas
Source: Int J Mol Sci. 2026 Jul 17;27(14):6350. doi: 10.3390/ijms27146350 (PMC13410252; doi:10.3390/ijms27146350)
Supplement: Supplementary file 1 [file ijms-27-06350-s001.zip]

Archive with 2 entries (2 files):
- ijms-4364297 Supplementary Materials figures.pdf
- ijms-4364297-Document S1.xlsx
