# Supplementary material for: Identification of E3 Ubiquitin Ligases Associated with Survival in Soft Tissue Sarcomas
Source: Int J Mol Sci. 2026 Jul 17;27(14):6350. doi: 10.3390/ijms27146350 (PMC13410252; doi:10.3390/ijms27146350)
Supplement: Supplementary file 1 [file ijms-27-06350-s001.zip › ijms-4364297-Document S1.xlsx]

## Sheet: 1 OS extending E3 ligases
E3 Ligase Gene	p value	cutoff	Dmedian survival (months)
TRIML1	0.52	0	16.5
WWP1	0.51	894	5.54
MARCH7	0.42	1350	3.1
TRIM32	0.42	758	17.03
IRF2BP2	0.4	4420	8.57
VPS11	0.4	1375	17.43
HERC2	0.38	1253	17.1
RNF31	0.37	598	15.93
MARCH3	0.36	136	13.57
RNF17	0.36	2	15.93
RNF114	0.35	2203	1.8
PCGF1	0.33	345	12.37
RFPL4B	0.32	1	2.13
TRIM39	0.31	254	2.7
SIAH3	0.29	3	17.43
ZNF511	0.29	404	8.57
RNF212B	0.28	2	20.1
MYCBP2	0.25	1328	17.43
PHRF1	0.25	1086	16.5
RNF168	0.25	415	18.53
DTX4	0.24	74	5.54
RFFL	0.24	427	16.5
RNF113A	0.24	342	25.8
RNF165	0.23	80	11.4
RNF207	0.23	110	0.7
RNF208	0.23	30	1.27
AFF4	0.22	1997	20.16
NFX1	0.22	1211	21.53
RAG1	0.22	22	11.1
HERC1	0.21	1307	30.4
NEURL1	0.21	19	21.93
LONRF1	0.2	542	25.13
PHF7	0.2	126	21.3
TRIM65	0.2	612	20.07
RNF126	0.19	721	24.33
RNF183	0.19	4	1.8
TRIM46	0.18	257	24.33
BARD1	0.17	673	20.63
CHFR	0.17	590	12.83
PEX12	0.17	307	20.63
NSMCE1	0.16	1383	21.13
TRIM31	0.16	2	20.77
RAPSN	0.15	2	1.43
TRIM73	0.15	4	20.1
ZFP91	0.15	1978	27.37
RC3H1	0.14	444	5.54
TRIM15	0.14	0	25.74
ZNF341	0.14	201	15.93
DCST1	0.13	13	17.43
IRF2BPL	0.13	1944	20.63
MDM4	0.13	465	16.64
RNF13	0.13	752	18.93
RNF187	0.13	2666	21.13
RNF212	0.13	6	20.07
MECOM	0.12	351	21.3
NEDD4	0.12	808	21.53
RNF115	0.12	1497	25.8
STUB1	0.12	1237	12.37
RNF166	0.11	556	16.9
RNF19B	0.11	1029	21.93
RNF41	0.11	826	25
TRIM3	0.11	480	17.03
RCHY1	0.1	427	16.9
RNF180	0.095	116	17.43
TRIM52	0.095	187	21.3
TRIM13	0.092	320	15.97
TRIM41	0.092	874	16.9
PJA2	0.091	5303	20.63
RNF38	0.089	1143	21.3
TRIM38	0.088	960	0.57
TRIM25	0.084	900	0.4
DTX3	0.083	736	30.4
RNF133	0.081	2	20.77
CBLL1	0.077	790	25.13
TRAF3	0.071	863	25.8
LONRF3	0.067	18	30
KMT2C	0.064	2316	28.97
TRIM34	0.063	5	16.64
MAP3K1	0.061	215	20.77
LONRF2	0.06	814	28.3
TRAF2	0.058	961	23.3
MDM2	0.056	931	32.33
MID2	0.056	161	32.4
CGRRF1	0.055	205	22.27
PML	0.054	2445	20.07
ANAPC11	0.052	1493	22.5
UNKL	0.052	223	25.74
TRIM56	0.051	1601	34.9		RFS p value	Dmedian RFS (months)
NEURL3	0.049	6	30.93		0.41
TRIM17	0.049	5	29.87		0.04	56.04
RNF175	0.046	31	34.63		0.14
CNOT4	0.044	560	25.1		0.062
VPS41	0.043	1045	25.74		0.0083	57.2
ZNRF1	0.042	486	16.9		0.073
E4F1	0.041	664	27.16		0.24
RNF185	0.039	990	27.16		0.074
UBE3B	0.039	1003	34.9		0.012	57.2
HECTD4	0.038	746	28.2		0.09
TRIM68	0.038	271	20.77		0.12
RBCK1	0.037	1848	30.4		0.024	48.84
MGRN1	0.036	1858	32.33		0.0045	57.2
RNF19A	0.035	1466	20.77		0.24
TRIM7	0.035	117	25.8		0.032
RNF14	0.031	1239	25.8		0.11
RNF144B	0.03	185	40.43		0.065
PELI1	0.026	381	26.27		0.043	68.53
PELI3	0.024	254	34.83		0.029	56.07
HERC5	0.023	431	25.8		0.25
SH3RF2	0.023	35	31.66		0.025
TRIM11	0.022	570	25.13		0.22
RNF146	0.021	854	3.1		0.061
TRIM10	0.02	1	16.27		0.0064	72.1
WDSUB1	0.02	184	30.86		0.043	57.2
RNF44	0.019	617	32.33		0.024	56.37
TRAF6	0.019	186	28.6		0.3
TRIM63	0.018	3	34.1		0.02	56.37
TRIM26	0.016	1232	34.66		0.04
TRIM35	0.016	496	28.6		0.15
DTX2	0.015	682	8.07		0.087
TRIM6	0.013	118	28.97		0.083
UBR1	0.011	995	35.57		0.32
LRSAM1	0.01	716	34.1		0.068
PDZRN3	0.01	2560	28.97		0.14
TRIM8	0.0089	1937	36.6		0.022	1.87
RNF216	0.0077	2642	15.14		0.14
DTX3L	0.007	1003	42.43		0.019
RNF103	0.007	1111	28.07		0.038	58.17
TRIM61	0.007	11	35.57		0.34
RNF25	0.0066	576	40.3		0.015	57.77
RNF43	0.0066	3	34.1		0.0032	58.2
RNF152	0.0061	164	27.16		0.1
UBR3	0.0061	1063	35.57		0.12
PDZRN4	0.006	24	34.9		0.21
DZIP3	0.0056	553	35.57		0.18
SYVN1	0.0054	1406	44.66		0.2
TRAF5	0.0046	390	36.56		0.076
MARCH1	0.0039	159	40.43		0.17
RNF148	0.0035	1	36.07		0.0037
MARCH8	0.0034	548	44.5		0.014	69.7
MARCH2	0.003	622	40.43		0.16
RNF141	0.003	429	36.6		0.32
TRIM50	0.0028	6	32.4		0.059
ZNRF2	0.0028	244	40.06		0.15
RNF181	0.0027	1375	29.23		0.39
RNF130	0.0022	2957	31.8		0.0017	70.03
NEURL1B	0.002	1225	33.26		0.091
RNF112	0.0016	383	30.13		0.24
RNF135	0.0016	557	44.4		0.22
MKRN1	0.0014	2958	31.1		0.36
PCGF5	0.0013	637	44.66		0.047
RNF213	0.0012	4130	34.04		0.22
TMEM129	0.0008	1188	44.5		0.00027
RMND5B	0.00036	934	40.53		0.0053
TRIM5	0.00031	468	21.2		0.15
TRIM69	0.00011	835	44.4		0.049	68.66
RNF125	9.5e-05	121	39.16		0.021	58.83
TRIM22	6.2e-05	630	46.76		0.34
TRIM47	6.2e-05	981	21.7		0.21
HERC6	2.7e-05	187	46.03		0.17
TRIM21	1.1e-05	463	50.63		0.23
VPS18	9.4e-06	981	50.86		0.11
			32.4			57.2	median
			9.05397			14.8001	stdev

## Sheet: OS extender substrates
Putative substrates identified via UbiBrowser 2.0
RNF144B	confidence score		DTX3L	confidence score		RNF25	confidence score		SYVN1	confidence score		MARCH1	confidence score		MARCH8	confidence score		MARCH2	confidence score		ZNRF2	confidence score		RNF135	confidence score		PCGF5	confidence score		TMEM129	confidence score		RMND5B	confidence score		TRIM69	confidence score		TRIM22	confidence score		HERC6	confidence score		TRIM21	confidence score		VPS18	confidence score
BAX	known		H4C1	known		NKD2	known		SLC6A4	known		TFRC	known		HLA-DRB4	known		CD86	known		ZNRF2	known		DDX58	known		PCGF1	0.815					TBP	0.817		TP53	known		IRF3	known		ELL	0.874		CDKN1A	known		GGA3	known
CDKN1A	known		DTX3L	known		POLR2A	0.825		PACRG	known		FASN	known		ATXN3	known		CFTR	known		NPC1	0.923		TRIM36	0.848		PCGF2	0.815					ZMIZ2	0.814		TRIM24	0.893		NFKB1	known		TP53	0.867		NUP62	known		PLK2	known
LCMT2	known		HIST1H2BJ	known		PML	0.823		TTN	known		HLA-DRB3	known		HLA-DRB1	known		DLG1	known		MICALL1	0.923		ZNF768	0.845		PCGF3	0.815					RAD50	0.814		TRIM28	0.893		TRIM22	known		SUSD1	0.831		CDKN1B	known		SYTL4	0.813
NPM1	known		H2BC11	known		ANKRD2	0.82		SERPINA1	known		HLA-DRB1	known		HLA-DRB1	known		ERGIC3	known		CNGA4	0.911		POLR2A	0.845		RNF2	0.815					TP53	0.812		HNRNPU	0.891		TP53	0.928		TP73	0.831		TRIM21	known		RAB8A	0.813
PRKN	0.898		TGFBR1	0.838					OLR1	known		HLA-DRB1	known		A2M	known		TFRC	known		DNM2	0.91		PML	0.841		BMI1	0.815					TP63	0.811		ZFHX3	0.871		IRF8	0.898		FBN3	0.831		IRF7	known
SNCAIP	0.881		MAP2K1	0.833					IDS	known		CD86	known		CD86	known		HFE	0.933		PLD1	0.91		RYR2	0.837		RING1	0.815					TRAF5	0.81		HOXA11	0.871		RASA1	0.882		AMHR2	0.831		RELA	known
TRIM25	0.88		PRKCA	0.815					SYVN1	known		HLA-DRB1	known		HLA-DRB1	known		CPQ	0.933		OSBPL9	0.91		ERMAP	0.832		PCGF5	0.815					JUP	0.81		TRIM27	0.871		IRF5	0.882		LRRC32	0.831		TRIM5	known
NOTCH1	0.878		SCAMP3	0.813					MAPT	known		HLA-DRB5	known		NS2	known		TAPBP	0.93		TP53	0.901		IRF6	0.831								AFDN	0.81		POU3F2	0.871		IRF7	0.882		BRCA1	0.817		IRF8	known
DNM1	0.866		SCAMP1	0.813					NCSTN	known		HLA-DRB1	known		HLA-DRB1	known		HLA-B	0.93		PML	0.9		PLCG1	0.831								CASP8	0.81		HOXD10	0.869		TRIM31	0.882		HIPK1	0.817		IRF3	known
TUBG2	0.851		HIPK3	0.812					TRAC	known		HLA-DRB1	known		TFRC	known		HLA-A	0.93		PJA2	0.896		SMURF1	0.831								TRAF4	0.81		POU1F1	0.866		TP73	0.88		WDFY3	0.817		CDT1	known
TUBA4A	0.851		HIPK2	0.809					AMFR	known		HLA-DRB1	known		SLC3A2	known		HLA-A	0.93		TNKS	0.896		PCLO	0.83											TRIM33	0.863		MAVS	0.866		EFEMP1	0.807		IGHG1	known
TUBB	0.851		LITAF	0.807					CLU	known		HLA-DRB1	known		HLA-DRB3	known		HLA-H	0.93		ZNRF4	0.896		C2CD3	0.83											CDX2	0.863		TRIM37	0.864		CDC42BPA	0.806		USP4	known
SEPTIN4	0.851								ERN1	known		HLA-DRB1	known		HLA-DRB1	known		HLA-DRA	0.93		PLEKHA3	0.896		DICER1	0.824											CHD4	0.863		PIAS1	0.862		TRIOBP	0.806		X	known
TUBG1	0.851								TP53	known		HLA-DRB1	known		HLA-DRB1	known		HLA-DQA2	0.93		SCAP	0.895		BLM	0.824											CHD3	0.863		TRIM24	0.86		CDKL3	0.806		IFI16	known
SEPTIN5	0.851								GPR37	known		HLA-DRB1	known		HLA-DRB5	known		HLA-DQA1	0.93		RAPGEF3	0.888		TRIM25	0.823											HHEX	0.863		PML	0.86		RASEF	0.806		SHMT2	known
PLCG1	0.851								HTT	known		CD4	known		HLA-DRB1	known		HLA-DRB1	0.93		CD3G	0.888		ZBBX	0.821											CUX1	0.863		HNRNPU	0.858		SCML4	0.806		SNAI1	known
MFN1	0.85								SGK1	known		HLA-DRA	known		MAVS	known		HLA-DRB1	0.93		LIMK1	0.888		RBM38	0.821											MSX1	0.863		PTPN6	0.855		GPR119	0.806		IKBKB	known
POLR2A	0.848								CD3D	known		HLA-DRB1	known		SOD1	known		HLA-DQB1	0.93		ARHGDIG	0.888		TRIM58	0.818											CRX	0.863		IRF4	0.855		ZNF512	0.806		GMPS	known
BARD1	0.843								STXBP5	known		CIITA	known		CDH1	known		HLA-B	0.93		CNGB1	0.879		CHD9	0.818											POU2F1	0.863		CBX4	0.851		SEMA3C	0.806		PHB	known
NFKB1	0.842								HMGCR	known		HLA-DRB1	known		CIITA	known		HLA-C	0.93		RNF13	0.877		TRIM35	0.818											TP63	0.861		ZMIZ2	0.851		PAPPA2	0.806		TP53	0.935
GPR37	0.842								CLUAP1	known		HLA-DRB1	known		HLA-DRB1	known		HLA-DRB1	0.93		CNGA2	0.877		SYT14	0.817											SP3	0.851		TRIM25	0.846		PXDNL	0.806		TRIM37	0.89
EGFR	0.842								APP	known		HLA-DRB4	known		FASN	known		HLA-A	0.93		PNPLA7	0.877		STAC2	0.812											GFI1	0.851		CHD7	0.846		EPHA10	0.806		BARD1	0.889
ADRB2	0.842								ARNTL	known		TAPBP	0.942		HLA-DRB1	known		HLA-DPB1	0.93		OSBPL11	0.877		TRIM50	0.812											IRF8	0.85		PRKCB	0.845		AMOT	0.806		TRIM31	0.882
OSBPL1A	0.839								ATL1	known		HLA-B	0.942		HLA-DRB1	known		HLA-A	0.93		PPFIA2	0.871		SHPRH	0.812											IRF3	0.85		PRKCZ	0.845		PTPN21	0.806		TRIM71	0.879
PRKCA	0.836								TP63	0.939		HLA-A	0.942		HLA-DRB1	known		HLA-DQB2	0.93		EPHA4	0.871		BAIAP3	0.812											ZBTB16	0.849		TRO	0.845		MYBPC2	0.806		TRIM25	0.878
VAV2	0.831								SERPINB9	0.929		HLA-A	0.942		CYP3A4	known		HLA-DOA	0.93		KALRN	0.87		IFIH1	0.807											DDX5	0.845		KAT2B	0.845		SMAD4	0.806		TRIM38	0.876
ASAP1	0.827								DNM1	0.929		HLA-DQA1	0.942		HLA-DRA	known		HLA-A	0.93		MYCBP2	0.87		CHD1	0.805											TRIM25	0.845		NDFIP2	0.845		ADAMTSL3	0.806		TP73	0.876
ANKRD27	0.826								RCHY1	0.929		HLA-DQB1	0.942		CD74	known		HLA-A	0.93		PRKCA	0.87		DHX58	0.805											SRCAP	0.842		TRIM38	0.843		LILRA4	0.806		ATRX	0.876
DAPK1	0.826								RNF139	0.927		TRGV3	0.942		IL1RAP	known		HLA-B	0.93		DNM1	0.87		CHD2	0.805											HAND2	0.84		TRIM26	0.843		RAD23A	0.806		TRIM26	0.876
ANKRD2	0.823								APPL1	0.927		HLA-B	0.942		HLA-DRB1	known		HLA-C	0.93		PRKCZ	0.87		DHX57	0.804											ZBTB17	0.839		PKN1	0.843		PBX2	0.806		PEG3	0.876
SEPTIN7	0.82								ABLIM1	0.925		HLA-C	0.942		HLA-DRB1	known		HLA-A	0.93		ABR	0.87		DDX10	0.804											ZEB1	0.839		TRIM34	0.843		ROS1	0.806		POU2F1	0.871
SEPTIN2	0.82								CD3G	0.923		TRAV29DV5	0.942		TAPBP	0.942		HLA-E	0.93		LRSAM1	0.87		DHX15	0.804											HOXA10	0.838		TRIM5	0.843		ADRB1	0.806		AXL	0.863
PRKCB	0.818								PRKCA	0.923		HLA-A	0.942		HLA-B	0.942		HLA-DRB1	0.93		ARHGAP27	0.87														ALX1	0.838		SMURF2	0.843		ZNF263	0.806		HINFP	0.861
CASK	0.818								PRKCZ	0.921		HLA-DPB1	0.942		HLA-A	0.942		HLA-DRB1	0.93		SBF2	0.87														SATB1	0.838		RANBP2	0.842		SOWAHB	0.806		TRIM41	0.859
SORBS1	0.818								NFIA	0.921		HLA-A	0.942		HLA-A	0.942		HLA-DRB4	0.93		CNKSR2	0.87														NKX2-1	0.838		HECW1	0.839					IRF4	0.855
ESR1	0.818								PTPN6	0.92		HLA-DOA	0.942		HLA-DQA1	0.942		HLA-DOB	0.93		DOCK9	0.87														TAF1	0.837		ITPK1	0.838					MSX2	0.851
INSR	0.818								PML	0.919		HLA-A	0.942		HLA-DQB1	0.942		HLA-A	0.93		MID2	0.87														HOXB4	0.836		TAF1	0.837					SMURF2	0.851
IGF1R	0.818								TP73	0.918		HLA-A	0.942		TRGV3	0.942		HLA-A	0.93		APPL1	0.87														ASH2L	0.834		PTPRZ1	0.836					ZBTB16	0.849
CRKL	0.818								RPS6KA1	0.913		HLA-B	0.942		HLA-B	0.942		HLA-A	0.93		DNM3	0.87														SUV39H1	0.834		CBX6	0.832					TRIM28	0.846
CRK	0.818								ARAP1	0.913		HLA-C	0.942		HLA-C	0.942		HLA-G	0.93		AKT3	0.87														TRIM69	0.832		NEFL	0.832					MID2	0.846
SYT1	0.818								TNF	0.911		HLA-A	0.942		TRAV29DV5	0.942		HLA-A	0.93		SERPINA1	0.868														TRIM11	0.832		RYR1	0.832					TRIM27	0.845
MFN1	0.817								PECAM1	0.911		HLA-E	0.942		HLA-A	0.942		HLA-B	0.93		LIMK2	0.867														IRF7	0.828		TRIM28	0.832					PRKCA	0.845
CHRM5	0.817								FLNA	0.911		HLA-DOB	0.942		HLA-DPB1	0.942		HLA-B	0.93		TRIP6	0.867														HERC1	0.828		CHD4	0.832					MAVS	0.845
BAIAP3	0.812								HABP4	0.911		HLA-A	0.942		HLA-A	0.942		HLA-B	0.93		SLC9C1	0.867														EGR1	0.828		CHD5	0.832					TRIM62	0.845
CCNA1	0.807								MFN1	0.911		HLA-A	0.942		HLA-DOA	0.942		HLA-DPA1	0.93		SLC9C2	0.867														HOXB2	0.828		CHD8	0.832					TRIM44	0.843
RGS3	0.807								CDH2	0.907		HLA-A	0.942		HLA-A	0.942		HLA-DRB1	0.93		MICAL3	0.867														TRIM29	0.828		MID2	0.832					IFIH1	0.842
RASA1	0.807								SREBF2	0.907		HLA-G	0.942		HLA-A	0.942		HLA-DMB	0.93		NRAP	0.867														HOXB3	0.828		TRIM41	0.829					ZNF646	0.839
CCNA2	0.807								TRAIP	0.907		HLA-A	0.942		HLA-B	0.942		HLA-A	0.93		MFN1	0.867														GLI3	0.828		UNC13B	0.828					POU2F2	0.838
SYT14	0.806								TRIM24	0.903		HLA-B	0.942		HLA-C	0.942		HLA-A	0.93		TP63	0.867														POU2F2	0.828		TGFBR1	0.825					HOXA11	0.832
RNF31	0.806								PRKCB	0.903		HLA-B	0.942		HLA-A	0.942		HLA-A	0.93		TES	0.867														SP1	0.828		DTNBP1	0.825					HHEX	0.832
H2AX	0.806								TRIM22	0.903		HLA-B	0.942		HLA-E	0.942		HLA-A	0.93		NPC1L1	0.867														POU2F3	0.828		RYR3	0.824					HNRNPU	0.829
									HDAC6	0.901		HLA-DPA1	0.942		HLA-DOB	0.942		HLA-A	0.93		KCNH2	0.866														TRIM23	0.828		TTN	0.824					PKN1	0.828
									PDLIM7	0.899		HLA-DMB	0.942		HLA-A	0.942		HLA-A	0.93		WDR91	0.865														MSX2	0.828		ZFYVE9	0.823					PITX3	0.826
									RNF10	0.898		HLA-A	0.942		HLA-A	0.942		HLA-A	0.93		AP4M1	0.865														VAX1	0.826		NPM1	0.823					POU4F1	0.826
									CRIP1	0.896		HLA-A	0.942		HLA-A	0.942		HLA-A	0.93		SEC16A	0.865														TRIM44	0.823		TICAM2	0.823					EN1	0.826
									LIMK1	0.896		HLA-A	0.942		HLA-G	0.942		HLA-B	0.93		ECE2	0.865														NCOR1	0.82		NEFM	0.821					GBX1	0.826
									PRKCD	0.896		HLA-A	0.942		HLA-A	0.942		HLA-B	0.93		USO1	0.865														SREBF1	0.82		CHD3	0.821					VAX1	0.826
									SERPING1	0.895		HLA-A	0.942		HLA-B	0.942		HLA-B	0.93		LGR5	0.865														TRIM26	0.819		RYR2	0.821					PHOX2B	0.826
									AKT1	0.895		HLA-A	0.942		HLA-B	0.942		HLA-B	0.93		SEC24D	0.865														TRIM38	0.819		ZMIZ1	0.821					CHD7	0.826
									SMAD4	0.895		HLA-A	0.942		HLA-B	0.942		HLA-B	0.93		SEC24A	0.865														TRIM41	0.819		TRIM33	0.821					SIX4	0.826
									SERPINF2	0.894		HLA-A	0.942		HLA-DPA1	0.942		HLA-B	0.93		SEC24B	0.865														TP73	0.819		CUX2	0.82					MID1	0.825
									RASA1	0.894		HLA-B	0.942		HLA-DMB	0.942		HLA-B	0.93		STARD3NL	0.865														PAX6	0.818		GRIN2D	0.82					CBX5	0.825
									RPS6KB1	0.894		HLA-B	0.942		HLA-A	0.942		HLA-B	0.93		LDLR	0.865														HDAC6	0.817		RB1	0.82					TRIM68	0.825
									GSK3B	0.894		HLA-B	0.942		HLA-A	0.942		HLA-B	0.93		HLA-H	0.865														MDM2	0.817		PSMB5	0.82					TRIM10	0.825
									SERPINA13P	0.894		HLA-B	0.942		HLA-A	0.942		HLA-B	0.93		NTRK1	0.865														PAXIP1	0.817		IRAK1	0.82					RYR1	0.824
									HDAC2	0.894		HLA-B	0.942		HLA-A	0.942		HLA-B	0.93		IGF2R	0.865														DLST	0.817		TP63	0.82					DDX6	0.824
									SKI	0.893		HLA-B	0.942		HLA-A	0.942		HLA-B	0.93		FCGR1A	0.865														JUN	0.817		UNC13A	0.82					CHD3	0.824
									DVL2	0.892		HLA-B	0.942		HLA-A	0.942		HLA-B	0.93		CEACAM1	0.865														MSH6	0.817		AKT1	0.818					RC3H1	0.824
									ABCD4	0.892		HLA-B	0.942		HLA-A	0.942		HLA-B	0.93		HLA-E	0.865														CCND1	0.817		RALBP1	0.818					MEFV	0.823
									NR3C2	0.892		HLA-B	0.942		HLA-A	0.942		HLA-B	0.93		TYRP1	0.865														TGFBR1	0.817		TRAF7	0.818					PDX1	0.823
									CCNB1	0.892		HLA-B	0.942		HLA-B	0.942		HLA-B	0.93		HLA-G	0.865														CBX3	0.817		PIAS4	0.818					TRIM22	0.823
									TUBG1	0.892		HLA-B	0.942		HLA-B	0.942		HLA-B	0.93		CALR	0.865														PPARD	0.817		SCAMP3	0.817					TRIM34	0.823
									SMARCA4	0.892		HLA-B	0.942		HLA-B	0.942		HLA-B	0.93		HLA-DMA	0.865														PELP1	0.814		SFN	0.817					CBX4	0.821
									HNRNPU	0.892		HLA-B	0.942		HLA-B	0.942		HLA-B	0.93		HLA-B	0.865														TP53BP1	0.814		VASP	0.817					TRIM24	0.821
									BCOR	0.892		HLA-B	0.942		HLA-B	0.942		HLA-B	0.93		HLA-B	0.865														PRKCD	0.813		PSMD7	0.817					RB1	0.82
									EHMT2	0.892		HLA-B	0.942		HLA-B	0.942		HLA-B	0.93		HLA-B	0.865														KLF5	0.813		MDM2	0.817					MAP1S	0.82
									MALT1	0.892		HLA-B	0.942		HLA-B	0.942		HLA-C	0.93		HLA-B	0.865														BCL6	0.812		PSMD1	0.817					MAST2	0.82
									IKBKG	0.892		HLA-B	0.942		HLA-B	0.942		HLA-C	0.93		HLA-B	0.865														AKT1	0.812		DAXX	0.817					UBQLN4	0.82
									GRK2	0.891		HLA-B	0.942		HLA-B	0.942		HLA-C	0.93		HLA-B	0.865														WRN	0.809		SIGLEC7	0.817					HOXC4	0.818
									SGK3	0.889		HLA-B	0.942		HLA-B	0.942		HLA-C	0.93		HLA-F	0.865														KLF4	0.809		YWHAG	0.814					WRN	0.818
									NPC1	0.888		HLA-B	0.942		HLA-B	0.942		HLA-C	0.93		HLA-B	0.865														CBX6	0.807		E2F1	0.814					SFN	0.817
									CNGA4	0.888		HLA-B	0.942		HLA-B	0.942		HLA-C	0.93		GRIA3	0.865														CBX4	0.807		MAST2	0.814					RANBP2	0.817
									BRAP	0.886		HLA-C	0.942		HLA-B	0.942		HLA-F	0.93		ROR2	0.865														MAVS	0.806		TNIK	0.814					YWHAG	0.817
									SERPINA3	0.885		HLA-C	0.942		HLA-B	0.942		HLA-A	0.93		HLA-B	0.865														TRIM68	0.806		MAP3K4	0.814					MDM2	0.817
									SERPINE1	0.885		HLA-C	0.942		HLA-B	0.942		HLA-B	0.93		LRP1	0.865																	CBX2	0.812					SCN5A	0.817
									NPC1L1	0.885		HLA-C	0.942		HLA-B	0.942		B2M	0.93		HLA-A	0.865																	RPS6KB1	0.809					TNIK	0.817
									WWP2	0.884		HLA-C	0.942		HLA-B	0.942		HLA-DRB3	0.93		SREBF2	0.865																	IRF6	0.807					ITPK1	0.814
									DVL1	0.884		HLA-C	0.942		HLA-B	0.942		HLA-B	0.93		SNTB2	0.865																	MID1	0.807					ZBTB43	0.813
									EGFR	0.884		HLA-F	0.942		HLA-B	0.942		HLA-C	0.93		SCARF1	0.865																	CRLF1	0.807					PLCG1	0.812
									PPP1CC	0.884		HLA-A	0.942		HLA-B	0.942		HLA-A	0.93		STARD3	0.865																	NEFH	0.807					AKT1	0.812
									IL6ST	0.884		HLA-B	0.942		HLA-B	0.942		HLA-B	0.93		TMED2	0.865																	TRIM21	0.807					BCL6	0.812
									STAT1	0.884		HLA-B	0.942		HLA-C	0.942		HLA-B	0.93		PTPRN	0.865																	CNTFR	0.807					TRIM14	0.812
									DCC	0.884		HLA-C	0.942		HLA-C	0.942		HLA-C	0.93		RIC1	0.865																	CUX1	0.807					TRIM11	0.812
									SYK	0.884		HLA-A	0.942		HLA-C	0.942		HLA-B	0.93		WDR81	0.865																	HHEX	0.807					ITCH	0.812
									NOTCH1	0.884		HLA-B	0.942		HLA-C	0.942		HLA-C	0.93		STAB2	0.865																	TYRO3	0.807					TRIM15	0.812
									BRCC3	0.884		HLA-B	0.942		HLA-C	0.942		HLA-C	0.93		ABCA5	0.865																	TRIM32	0.807					TRIM35	0.812
									PKD1	0.884		HLA-C	0.942		HLA-C	0.942		HLA-DRB1	0.93		FCGR1B	0.865																	MYBPC3	0.807					UNC13B	0.807
									FHL2	0.884		HLA-B	0.942		HLA-F	0.942		HLA-DRB1	0.93		SORL1	0.865																	TRIM71	0.807					ZBTB7A	0.807
									NFATC4	0.884		HLA-C	0.942		HLA-A	0.942		HLA-DRB5	0.93		ARL8A	0.865																	TRIM68	0.807					CBX6	0.807
									ZNF638	0.884		HLA-C	0.942		HLA-B	0.942		HLA-DRB1	0.93		CHMP6	0.865																	TRIM65	0.807					POU3F2	0.807
									NTRK2	0.884		HLA-B	0.942		HLA-B	0.942		HLA-B	0.93		COG8	0.865																	RIMS1	0.807					MSX1	0.807
									CREB3L3	0.884		HLA-B	0.942		HLA-C	0.942		HLA-B	0.93		SMO	0.865																	TRIM62	0.807					SP3	0.807
									EMB	0.884		HLA-B	0.942		HLA-A	0.942		HLA-DRB1	0.93		KIF13A	0.865																	ESR1	0.806					POU3F1	0.807
									TRAF7	0.884		HLA-C	0.942		HLA-B	0.942		SPPL2A	0.93		TMEM30A	0.865																	IGF1R	0.806					CHD4	0.807
									HPS6	0.884		HLA-C	0.942		HLA-B	0.942		HLA-B	0.93		ARL8B	0.865																	SRC	0.806					ZFHX3	0.807
									PSMF1	0.884		HLA-H	0.94		HLA-C	0.942		HLA-C	0.93		STAB1	0.865																	TBP	0.806					TRIM65	0.807
									IRAK4	0.884		HLA-DQA2	0.94		HLA-B	0.942		HLA-DRB1	0.93		VPS18	0.865																	AFF4	0.806					ZFHX4	0.807
									DACH1	0.884		HLA-DQB2	0.94		HLA-C	0.942		HLA-DRB1	0.93		ADAM30	0.865																							RIMS1	0.807
									NOTCH3	0.884		CD1D	0.94		HLA-C	0.942		HLA-C	0.93		FZD4	0.865																							TRIM6	0.807
									RPS6KA3	0.883		CD1B	0.94		HLA-B	0.942		HLA-DRB1	0.93		PIKFYVE	0.865																							ZFHX2	0.807
									MICAL3	0.883		B2M	0.94		HLA-B	0.942		TARM1	0.912		DNM1L	0.86																							CHD8	0.807
									TGFB1I1	0.882		MARCHF8	0.94		HLA-B	0.942		SIRPB1	0.912		TRIM23	0.86																							TRIM33	0.807
									SERPINA4	0.882		MARCHF9	0.94		HLA-C	0.942		PTPRT	0.912		PLEKHA8	0.86																							TRIM75P	0.806
									RAPGEF4	0.882		SPPL2A	0.94		HLA-C	0.942		IGSF3	0.912		TNKS2	0.86																							IRF6	0.806
									JAK2	0.88		ZNRF4	0.94		HLA-H	0.94		NCR2	0.912		CYTH3	0.858																							TRIM16	0.806
									NCOR1	0.88		SIRPB1	0.93		HLA-DQA2	0.94		IGKV1D-12	0.912		PRKCI	0.858																							BIRC2	0.806
									SIX3	0.88		PTPRT	0.93		HLA-DQB2	0.94		IGLV3-25	0.912		CYTH1	0.858																							IRF5	0.806
									TUBB	0.88		IGSF3	0.93		B2M	0.94		IGLV3-21	0.912		RNF183	0.858																							TRIM72	0.806
									PSAP	0.88		NCR2	0.93		MARCHF8	0.94		IGKC	0.912		CYTH2	0.858																							TRIM56	0.806
									PARP1	0.88		IGHM	0.93		SPPL2A	0.94		IGHG1	0.912		RNF24	0.858																							TRAF6	0.806
									ACTN1	0.88		IGHM	0.93		CD1E	0.93		IGHG2	0.912		TP73	0.854																							IKBKG	0.806
									TRIM27	0.88		PTPRC	0.93		CD1D	0.93		IGHG3	0.912		HMGCR	0.854
									TCF3	0.88		PVR	0.93		CD1B	0.93		IGHG4	0.912		SMAD4	0.854
									APC	0.88		CD1E	0.93		MARCHF9	0.93		IGHM	0.912		SERPINA13P	0.854
									ACTN2	0.88		SIRPA	0.93		ZNRF4	0.93		IGHA1	0.912		AFAP1L1	0.854
									STAT3	0.88		PTPRJ	0.93		TAPBPL	0.93		IGHA2	0.912		PLEKHB2	0.854
									ASCL1	0.88		AGER	0.93		DNM2	0.923		IGHD	0.912		VAV3	0.854
									STAT5B	0.88		PTPRK	0.93		HLA-DMA	0.921		IGLV1-47	0.912		SERPINC1	0.851
									MSH6	0.88		CD226	0.93		FCGR1A	0.918		IGHM	0.912		SERPING1	0.851
									VCP	0.88		MICB	0.93		PVR	0.918		PTPRC	0.912		SERPINB9	0.851
									PPP1CA	0.88		MICA	0.93		LILRA4	0.918		IGLC1	0.912		PNPLA6	0.851
									HSF1	0.88		TREML4	0.93		MOG	0.918		IGLC2	0.912		SERPINA6	0.848
									KMT2A	0.88		NECTIN2	0.93		IGSF1	0.918		IGLC2	0.912		SERPINF2	0.848
									SNTA1	0.88		FCRL1	0.93		NECTIN2	0.918		PVR	0.912		PRKAR1A	0.848
									CKAP5	0.88		FCRL3	0.93		HAVCR1	0.918		CD1E	0.912		CD79A	0.848
									SIGIRR	0.88		FCRL4	0.93		FCRL1	0.918		CD1D	0.912		PRKAR2A	0.848
									CUL5	0.88		FCRL5	0.93		NECTIN4	0.918		PTPRB	0.912		SERPINA4	0.848
									MAP3K5	0.88		TAPBPL	0.93		CHL1	0.914		CD1B	0.912		SERPINB1	0.848
									FANCD2	0.88		CLMP	0.93		IL6R	0.914		PTPN6	0.912		PRKAR1B	0.848
									TRIM31	0.88		TLR3	0.923		NLRP12	0.913		SIRPA	0.912		PRKAR2B	0.848
									TAOK3	0.88		DNM2	0.923		TARM1	0.912		PTPRJ	0.912		SERPINB8	0.848
									RIPK3	0.88		HLA-DMA	0.921		IGLL5	0.912		AGER	0.912		ARHGDIA	0.848
									SERPINC1	0.879		FCGR1A	0.918		SIRPB1	0.912		PTPRK	0.912		ARHGDIB	0.848
									DNM2	0.879		LILRA4	0.918		PTPRT	0.912		CD226	0.912		LMO7	0.848
									TRIM54	0.879		MOG	0.918		NPHS1	0.912		MICB	0.912		RAPGEF4	0.848
									TRIM9	0.879		IGSF1	0.918		FCGR3B	0.912		MICA	0.912		SERPINI1	0.848
									DNM3	0.879		HAVCR1	0.918		IGSF3	0.912		MARCHF8	0.912		SERPINB13	0.848
									CSNK2A1	0.878		NECTIN4	0.918		ICOSLG	0.912		LAIR1	0.912		SERPINA10	0.848
									FOXO1	0.878		CD22	0.915		SEMA7A	0.912		TREML4	0.912		OSBP	0.847
									SPHK1	0.878		CHL1	0.914		NCR2	0.912		MARCHF9	0.912		AKT1	0.847
									RNF103	0.877		IL6R	0.914		IGKV1D-12	0.912		LILRA3	0.912		AKT2	0.847
									TBP	0.877		NLRP12	0.913		IGLV3-25	0.912		ZNRF4	0.912		TEC	0.847
									TAF1	0.877		IGLC7	0.912		IGLV3-21	0.912		NECTIN2	0.912		BMX	0.847
									SERPINB1	0.877		TARM1	0.912		PIGR	0.912		FCRL1	0.912		VAV2	0.847
									SERPINB8	0.877		TRDC	0.912		IGKC	0.912		FCRL3	0.912		HDAC4	0.847
									KCNQ1	0.877		IGLL5	0.912		IGHG1	0.912		FCRL4	0.912		BTK	0.847
									HAP1	0.877		BTN3A1	0.912		IGHG2	0.912		FCRL5	0.912		SOS1	0.847
									TUBA1B	0.877		NPHS1	0.912		IGHG3	0.912		TAPBPL	0.912		RAPH1	0.847
									TUBA4A	0.877		FCGR3B	0.912		IGHG4	0.912		CLMP	0.912		PREX2	0.847
									TP53BP2	0.877		ICOSLG	0.912		IGHM	0.912		DNM2	0.911		ARAP1	0.847
									TUBA1A	0.877		SEMA7A	0.912		IGHA1	0.912		IGSF11	0.909		PLCD4	0.847
									EML4	0.877		IGKV1D-12	0.912		IGHA2	0.912		PILRB	0.909		PLEKHA4	0.847
									PKN1	0.876		IGLV3-25	0.912		IGHD	0.912		FCGR1A	0.905		SH2B1	0.847
									PJA1	0.876		IGLV3-21	0.912		IGLV1-47	0.912		HLA-DMA	0.905		IRS2	0.847
									PRICKLE4	0.874		IGHV2-5	0.912		IGHM	0.912		IGLC7	0.9		HEPACAM2	0.845
									NRAP	0.874		PIGR	0.912		PTPRC	0.912		TRDC	0.9		SLC33A1	0.845
									ACTA2	0.873		IGKC	0.912		FCGR3A	0.912		IGLL5	0.9		STK25	0.845
									DAG1	0.873		IGHE	0.912		CD48	0.912		BTN3A1	0.9		CUX2	0.845
									CASP8	0.873		IGHG1	0.912		IGLC1	0.912		ICOSLG	0.9		ABCD4	0.845
									SMAD7	0.871		IGHG2	0.912		IGLC2	0.912		SEMA7A	0.9		TM9SF1	0.845
									RPS6KA5	0.871		IGHG3	0.912		IGLC2	0.912		IGHV2-5	0.9		B4GALT5	0.845
									EPHA4	0.871		IGHG4	0.912		PTPRF	0.912		IGHE	0.9		CHST1	0.845
									TRIM46	0.871		IGHA1	0.912		VCAN	0.912		TRGV3	0.9		HS6ST1	0.845
									RNF128	0.871		IGHA2	0.912		IL1R1	0.912		CD1A	0.9		CUBN	0.845
									PJA2	0.87		IGHD	0.912		IGLL1	0.912		FCGR3A	0.9		TPST1	0.845
									PPFIA2	0.87		IGLV1-47	0.912		PECAM1	0.912		IGLC6	0.9		B4GALT3	0.845
									MYCBP2	0.87		CD1A	0.912		PTPRA	0.912		IL1R1	0.9		TPST2	0.845
									SBF1	0.87		FCGR3A	0.912		PTPRB	0.912		IGLL1	0.9		B4GALT2	0.845
									PGR	0.87		CD48	0.912		PTPRD	0.912		PECAM1	0.9		CLN5	0.845
									SYP	0.87		IGLC6	0.912		PTPRG	0.912		CTLA4	0.9		AP1G2	0.845
									CCND1	0.87		IGLC1	0.912		AZGP1	0.912		AZGP1	0.9		TRPM2	0.845
									HDAC4	0.87		IGLC2	0.912		PTPN6	0.912		CD1C	0.9		GLCE	0.845
									ABR	0.87		IGLC2	0.912		CD79B	0.912		CD79B	0.9		CLSTN1	0.845
									PLD1	0.87		PTPRF	0.912		BCAM	0.912		BCAM	0.9		CSPG5	0.845
									SBF2	0.87		VCAN	0.912		SIRPA	0.912		FCGRT	0.9		RAB36	0.845
									ZNRF4	0.87		IL1R1	0.912		HSPG2	0.912		CD83	0.9		F8	0.845
									CNKSR2	0.87		IGLL1	0.912		PTPRJ	0.912		PTPN13	0.9		EGFR	0.845
									BBS4	0.87		PECAM1	0.912		PTPN13	0.912		PTPRS	0.9		PDGFB	0.845
									PLCD4	0.87		CTLA4	0.912		PTPRS	0.912		BTN1A1	0.9		EGF	0.845
									RAPGEF3	0.869		PTPRA	0.912		AGER	0.912		MOG	0.9		PRKCB	0.845
									TOP2A	0.869		PTPRB	0.912		PTPRK	0.912		PTPRO	0.9		GAA	0.845
									PAX6	0.869		PTPRD	0.912		CD226	0.912		FCRL6	0.9		F5	0.845
									CHD3	0.869		PTPRG	0.912		PTPRO	0.912		BTNL3	0.9		NCAM1	0.845
									SRCAP	0.869		AZGP1	0.912		MICB	0.912		VTCN1	0.9		ANPEP	0.845
									MAP3K3	0.869		CD1C	0.912		MICA	0.912		CADM4	0.9		B4GALT1	0.845
									ARHGDIG	0.869		PTPN6	0.912		HFE	0.912		LILRB1	0.9		MAN1A1	0.845
									LMCD1	0.869		CD79B	0.912		LAIR1	0.912		BTN2A2	0.9		BSG	0.845
									MAP3K4	0.869		BCAM	0.912		TREML4	0.912		MR1	0.9		MTOR	0.845
									BCKDK	0.868		FCGRT	0.912		ERMP1	0.912		HHLA2	0.9		ECE1	0.845
									SUV39H1	0.868		HSPG2	0.912		LILRA3	0.912		PTPN23	0.897		NOTCH1	0.845
									USP2	0.868		CD83	0.912		CADM4	0.912		SORL1	0.896		ARCN1	0.845
									MFN2	0.868		PTPN13	0.912		LILRB4	0.912		NPHS1	0.895		PSEN1	0.845
									ZFYVE9	0.868		PTPRS	0.912		CD101	0.912		FCGR3B	0.895		GNAQ	0.845
									AGT	0.868		BTN1A1	0.912		IGSF8	0.912		PIGR	0.895		CLCN7	0.845
									SERPINE2	0.868		PTPRO	0.912		NCLN	0.912		TRAV29DV5	0.895		CAV3	0.845
									FGFR1	0.868		HFE	0.912		SLAMF6	0.912		CD48	0.895		RAC1	0.845
									HOXB9	0.868		FCRL6	0.912		FCRL3	0.912		PTPRF	0.895		PKD1	0.845
									PPP2R1A	0.868		LAIR1	0.912		FCRL4	0.912		VCAN	0.895		LRP2	0.845
									SERPINB6	0.868		BTNL3	0.912		FCRL5	0.912		PTPRA	0.895		ATP11A	0.845
									SERPINF1	0.868		ERMP1	0.912		PTPN23	0.912		PTPRD	0.895		COL7A1	0.845
									RFX3	0.868		VTCN1	0.912		CLMP	0.912		PTPRG	0.895		NOTCH2	0.845
									SERPINH1	0.868		LILRA3	0.912		SIRPG	0.912		HSPG2	0.895		GOLGA2	0.845
									GTF2B	0.868		CADM4	0.912		PILRA	0.912		SIGLEC14	0.895		AHNAK	0.845
									RBBP4	0.868		LILRB4	0.912		CPQ	0.912		ERMP1	0.895		SLC10A7	0.845
									PPP2R5C	0.868		LILRB1	0.912		DNM1L	0.911		IGSF1	0.895		HYAL2	0.845
									ATR	0.868		BTN2A2	0.912		TLR3	0.911		LILRB4	0.895		TMEM115	0.845
									HERC1	0.868		CD101	0.912		TLR9	0.911		CD101	0.895		TIAM1	0.845
									CRY1	0.868		MR1	0.912		SORL1	0.91		IGSF8	0.895		ROCK1	0.845
									SIRT2	0.868		IGSF8	0.912		BTN3A1	0.909		NCLN	0.895		ACAP1	0.845
									TRPV1	0.868		NCLN	0.912		LILRA1	0.909		SLAMF6	0.895		EXT1	0.845
									CDX2	0.868		SLAMF6	0.912		LILRB3	0.909		NECTIN4	0.895		NTRK2	0.845
									ANKRD2	0.868		PTPN23	0.912		LILRB5	0.909		SIRPG	0.895		MAN2A1	0.845
									TUBA8	0.868		SIRPG	0.912		IL18RAP	0.909		PILRA	0.895		TMEM132A	0.845
									CASP8AP2	0.868		PILRA	0.912		CD1A	0.909		IGSF9B	0.895		AP5B1	0.845
									TRRAP	0.868		HHLA2	0.912		CTLA4	0.909		CD22	0.894		GNPTAB	0.845
									TRIM13	0.867		CPQ	0.912		CD1C	0.909		DNM1L	0.888		KLHL12	0.845
									CD3E	0.867		DNM1L	0.911		BTN1A1	0.909		TLR3	0.888		DOP1A	0.845
									CD247	0.867		CSF1R	0.911		LILRA6	0.909		MFN2	0.888		SZT2	0.845
									SLC9C1	0.867		CD200	0.911		BTNL3	0.909		CSF1R	0.888		ABCC10	0.845
									SLC9C2	0.867		NRROS	0.911		VTCN1	0.909		CD200	0.888		CREB3L3	0.845
									FERMT3	0.867		TLR9	0.911		NLRP10	0.909		DNM1	0.888		ZFYVE26	0.845
									MICALL1	0.867		IL1RAPL1	0.911		LILRB1	0.909		NRROS	0.888		NAPEPLD	0.845
									CIT	0.866		SORL1	0.91		BTN2A2	0.909		TLR9	0.888		GALNT17	0.845
									MID1	0.866		LILRA1	0.909		FCAMR	0.909		IL1RAPL1	0.888		GALNT18	0.845
									LMO4	0.866		LILRB3	0.909		TREM2	0.909		CD4	0.885		WDR59	0.845
									TRIM67	0.866		LILRB5	0.909		HHLA2	0.909		CD2	0.885		TPTE2	0.845
									DLC1	0.866		LILRA6	0.909		MARCHF4	0.905		CIITA	0.884		B3GNT6	0.845
									LEFTY2	0.865		NLRP10	0.909		IGLC7	0.9		NAIP	0.884		GOLT1A	0.845
									ISLR	0.865		FCAMR	0.909		TRDC	0.9		PTPN14	0.884		SLC35D2	0.845
									F8	0.865		CD2	0.908		IGHV2-5	0.9		NLRP7	0.884		LPCAT2	0.845
									F13A1	0.865		LILRA5	0.905		IGHE	0.9		NOD1	0.884		TECPR1	0.845
									PLG	0.865		CD8B2	0.905		IGLC6	0.9		LILRA5	0.882		GALNT7	0.845
									PDGFB	0.865		CD8B	0.905		FCGRT	0.9		CD8B2	0.882		GALNT10	0.845
									EGF	0.865		LILRB2	0.905		CD83	0.9		IGKV1D-33	0.882		SGMS1	0.845
									FGA	0.865		FCRL2	0.905		FCRL6	0.9		IGHV3-23	0.882		XYLT1	0.845
									FGB	0.865		SIGLEC11	0.905		MR1	0.9		A1BG	0.882		GPSM1	0.845
									FN1	0.865		PTGFRN	0.905		TRBV7-9	0.899		IGKV4-1	0.882		HPS6	0.845
									ORM1	0.865		MARCHF4	0.905		BCAN	0.897		CD8B	0.882		ERC1	0.845
									A1BG	0.865		NCR3	0.9		PTPN18	0.897		LILRB2	0.882		CHPF	0.845
									VWF	0.865		IL18RAP	0.9		IL1RL2	0.897		FCRL2	0.882		KIAA0319L	0.845
									IGF1	0.865		IGLV2-11	0.9		COL7A1	0.896		SIGLEC11	0.882		RPTOR	0.845
									NEFM	0.865		IGLV3-1	0.9		FNDC3A	0.896		EDEM3	0.882		DYNAP	0.845
									THBS1	0.865		IGLV1-44	0.9		NCR3	0.895		PTGFRN	0.882		RNF175	0.845
									F5	0.865		PTPRE	0.9		RNF13	0.895		MARCHF4	0.882		ARFGAP1	0.845
									ORM2	0.865		PTPRZ1	0.9		IGLV2-11	0.895		CEACAM1	0.879		LPCAT1	0.845
									CALR	0.865		NLRP6	0.9		IGLV3-1	0.895		PTPRN	0.879		IL17RD	0.845
									VEGFC	0.865		SIGLEC14	0.9		IGLV1-44	0.895		FAM187A	0.874		POMGNT1	0.845
									LIMK2	0.865		IGSF11	0.9		CEACAM1	0.895		NCAN	0.874		GBF1	0.845
									MMRN1	0.865		LY6G6F	0.9		PTPRE	0.895		NCR3	0.874		GOLGA1	0.845
									OS9	0.865		NCR3LG1	0.9		PTPRZ1	0.895		FCMR	0.874		GALNT14	0.845
									TRIP6	0.865		CD300LG	0.9		NLRP6	0.895		LILRA1	0.874		BORCS6	0.845
									NHLRC2	0.865		SIGLEC15	0.9		SIGLEC14	0.895		LILRB3	0.874		SPG11	0.845
									ERLEC1	0.865		NLRX1	0.9		NAIP	0.895		LILRB5	0.874		HS6ST2	0.845
									EDEM2	0.865		JAML	0.9		PTPRN	0.895		IL18RAP	0.874		LMTK3	0.845
									EDEM3	0.865		VSTM4	0.9		IGSF11	0.895		IGLV2-11	0.874		WDR24	0.845
									MAN1B1	0.865		CADM3	0.9		LY6G6F	0.895		IGLV3-1	0.874		NOTCH4	0.845
									KIF1B	0.864		NEO1	0.9		NCR3LG1	0.895		IGLV1-44	0.874		NEU1	0.845
									TACC2	0.864		SIGLEC12	0.9		CD300LG	0.895		PTPRE	0.874		MPHOSPH9	0.845
									TOP1	0.864		CADM1	0.9		SIGLEC15	0.895		PTPRZ1	0.874		CLSTN3	0.845
									HOXA9	0.864		SIRPD	0.9		NLRX1	0.895		PTPN4	0.874		FUT8	0.845
									HNF4A	0.864		IL1RL2	0.9		JAML	0.895		NLRP6	0.874		ACBD3	0.845
									PAX5	0.864		PTPRH	0.9		VSTM4	0.895		NLRP5	0.874		FKRP	0.845
									PAX8	0.864		IL1RAPL2	0.9		CADM3	0.895		LILRA4	0.874		GALNT9	0.845
									POLE	0.864		TREM1	0.9		LILRA2	0.895		HEPACAM	0.874		PREB	0.845
									KIF1A	0.864		NECTIN3	0.9		NEO1	0.895		CEACAM16	0.874		TLR8	0.845
									GRB7	0.864		TREM2	0.9		SIGLEC12	0.895		NAALADL2	0.874		SPHK2	0.845
									NCOA6	0.864		PILRB	0.9		CADM1	0.895		LY6G6F	0.874		SLC17A5	0.845
									TERF2	0.864		ICAM5	0.9		SIRPD	0.895		SIRPB1	0.874		CHST7	0.845
									RIF1	0.864		TRBV7-9	0.899		PTPRH	0.895		NCR3LG1	0.874		QPCTL	0.845
									TNFRSF13C	0.864		ROS1	0.896		IL1RAPL2	0.895		LILRA6	0.874		GALNT8	0.845
									HINFP	0.864		GHR	0.896		TREM1	0.895		VSTM1	0.874		SMPD3	0.845
									FOXA2	0.864		ITGB4	0.896		NECTIN3	0.895		CD300LG	0.874		MARCHF2	0.845
									PLSCR1	0.863		AXL	0.896		PILRB	0.895		SIGLEC15	0.874		STK26	0.845
									VAV1	0.863		L1CAM	0.896		ICAM5	0.895		NLRX1	0.874		CHPF2	0.845
									FADD	0.863		MPL	0.896		NOD1	0.895		JAML	0.874		B4GALT6	0.845
									TRAM1	0.863		EPHA4	0.896		CD22	0.894		VSTM4	0.874		DSE	0.845
									WDR91	0.862		COL7A1	0.896		CD4	0.892		VSIG10	0.874		NOTCH3	0.845
									SKIL	0.862		TEK	0.896		CD8B2	0.89		CADM3	0.874		SLC12A4	0.845
									TMPO	0.862		TYRO3	0.896		CD8B	0.89		LILRA2	0.874		MAPK8IP3	0.845
									SMARCA2	0.862		LRFN4	0.896		MFN2	0.888		VSTM2A	0.874		ENTPD4	0.845
									CALCOCO2	0.862		DSCAML1	0.896		CSF1R	0.888		FCAMR	0.874		B3GALT5	0.845
									MEF2D	0.862		TNR	0.896		RNH1	0.888		NEO1	0.874		FNDC3A	0.845
									CHD4	0.862		LRFN3	0.896		MX2	0.888		HAVCR1	0.874		ATP6V0A2	0.845
									GPBP1	0.862		ROBO2	0.896		CD200	0.888		BCAN	0.874		CHST2	0.845
									RBBP8	0.862		LRFN2	0.896		DNM1	0.888		TIMD4	0.874		B3GALT1	0.845
									ATP23	0.862		FNDC3A	0.896		CARMIL1	0.888		SIGLEC12	0.874		ABLIM1	0.841
									TCERG1	0.86		ROBO1	0.896		NRROS	0.888		HAPLN3	0.874		CRIP2	0.841
									KDM6A	0.86		RNF13	0.895		KIR2DL4	0.888		CADM1	0.874		MICAL1	0.841
									KLF4	0.86		CEACAM1	0.895		IL1RAPL1	0.888		SIRPD	0.874		RAPGEF6	0.841
									BUB1	0.86		NAIP	0.895		DNM3	0.888		IL1RL2	0.874		AP2A2	0.838
									AIRE	0.86		PTPRN	0.895		CD2	0.885		PTPRH	0.874		APOB	0.838
									MICAL2	0.86		LILRA2	0.895		NLRP11	0.884		IL1RAPL2	0.874		CLCN3	0.838
									SORBS2	0.86		IGSF9B	0.895		PTPN14	0.884		TREM1	0.874		SYCN	0.838
									JAK1	0.86		NOD1	0.895		NLRP7	0.884		NECTIN3	0.874		CAMK2D	0.838
									STAT6	0.86		MFN2	0.888		LILRA5	0.882		TREM2	0.874		ITPR1	0.838
									NUP98	0.86		RNH1	0.888		IGKV1D-33	0.882		RNF150	0.874		ARFGEF3	0.838
									SUB1	0.86		MX2	0.888		IGHV3-23	0.882		ICAM5	0.874		VPS37D	0.838
									CDC20	0.86		DNM1	0.888		A1BG	0.882		PTPRQ	0.874		AP4E1	0.838
									IRF5	0.86		CARMIL1	0.888		IGKV4-1	0.882		CHL1	0.873		LPXN	0.837
									SNW1	0.86		KIR2DL4	0.888		NLRC5	0.882		IL6R	0.873		SERPINI2	0.837
									NCOA2	0.86		DNM3	0.888		LILRB2	0.882		CARMIL1	0.873		KCNH1	0.837
									SF1	0.86		NLRP11	0.884		FCRL2	0.882		ROBO2	0.871		SERPINA3	0.837
									DTX1	0.86		PTPN14	0.884		SIGLEC11	0.882		MARCHF6	0.87		AGT	0.837
									MICAL1	0.86		NLRP7	0.884		EDEM3	0.882		FN1	0.87		CD3D	0.837
									STRADB	0.86		IGKV1D-33	0.882		MARCHF5	0.882		ROS1	0.87		SERPINE1	0.837
									TOPORS	0.86		IGHV3-23	0.882		PTGFRN	0.882		GHR	0.87		SERPIND1	0.837
									TPX2	0.86		A1BG	0.882		AXL	0.879		ITGB4	0.87		SERPINE2	0.837
									MAGED1	0.86		IGKV4-1	0.882		TYRO3	0.879		AXL	0.87		SERPINB3	0.837
									PIAS3	0.86		NLRC5	0.882		QPCTL	0.879		L1CAM	0.87		SERPINB6	0.837
									ARHGDIB	0.858		BTN2A3P	0.882		BTN2A3P	0.878		MPL	0.87		SERPINF1	0.837
									RNF183	0.858		EDEM3	0.882		SIGLEC10	0.877		EPHA4	0.87		KCNH5	0.837
									TRAF6	0.857		MARCHF5	0.882		JAM3	0.877		COL7A1	0.87		PDLIM5	0.837
									GRM8	0.856		CEACAM5	0.879		TRAV8-4	0.875		TEK	0.87		MID1	0.831
									PPL	0.856		FCER1A	0.879		TRAV19	0.875		TYRO3	0.87		CRIP1	0.831
									PAXIP1	0.856		CEACAM8	0.879		FAM187A	0.874		LRFN4	0.87		RPS6KA1	0.831
									BRIP1	0.856		CEACAM6	0.879		NCAN	0.874		DSCAML1	0.87		PRICKLE4	0.831
									CENPJ	0.856		FOLH1	0.879		FCMR	0.874		TNR	0.87		RNF126	0.831
									SASH1	0.855		NOD2	0.879		PSG1	0.874		COL12A1	0.87		TRIM36	0.831
									SERPINA6	0.855		QPCTL	0.879		PSG2	0.874		LRFN3	0.87		LMCD1	0.831
									CCNA1	0.855		SIGLEC10	0.877		PTPN4	0.874		LRFN2	0.87		PDLIM4	0.829
									MCL1	0.855		JAM3	0.877		PSG6	0.874		FNDC3A	0.87		CIT	0.828
									TRIP4	0.855		TRAV8-4	0.875		HEPACAM	0.874		ROBO1	0.87		OPA1	0.828
									SRL	0.855		TRAV19	0.875		NAALADL2	0.874		RNH1	0.867		PPFIA4	0.828
									SERPINB11	0.855		FAM187A	0.874		SIRPB1	0.874		MX2	0.867		PRKCD	0.828
									SERPINI1	0.855		NCAN	0.874		VSTM1	0.874		SEMA3B	0.867		TIAM2	0.828
									SERPINB13	0.855		FCMR	0.874		VSIG10	0.874		CEP78	0.867		FERMT2	0.828
									SERPINA10	0.855		SCN2B	0.874		VSTM2A	0.874		KIR2DL4	0.867		DOCK10	0.828
									TNKS	0.854		PSG1	0.874		TIMD4	0.874		DNM3	0.867		PLEKHA2	0.828
									AKT2	0.854		PSG2	0.874		RNF150	0.874		PTPRN2	0.866		PLEKHA1	0.828
									TEC	0.854		PTPN4	0.874		PTPRQ	0.874		IGSF21	0.866		AMFR	0.828
									TTC3	0.854		PSG6	0.874		IGSF9B	0.874		BTN2A3P	0.866		PRKD3	0.825
									FGD1	0.854		HEPACAM	0.874		PSG11	0.874		JAM3	0.866		MICAL2	0.825
									RPS6KA2	0.854		NAALADL2	0.874		ROS1	0.871		SCN2B	0.865		MCF2	0.825
									FGD6	0.854		SIRPB1	0.874		GHR	0.871		PSG1	0.865		MX1	0.825
									AFAP1	0.854		VSTM1	0.874		ITGB4	0.871		PSG2	0.865		MX2	0.825
									OSBPL9	0.854		VSIG10	0.874		L1CAM	0.871		PTPN9	0.865		PRKCH	0.825
									PLEKHA3	0.854		VSTM2A	0.874		MPL	0.871		NLRP11	0.865		GRK2	0.825
									TRIM36	0.854		BCAN	0.874		EPHA4	0.871		NLRP12	0.865		IRS1	0.825
									TES	0.854		TIMD4	0.874		TEK	0.871		PSG6	0.865		ACAP2	0.825
									TRAF5	0.853		RNF150	0.874		LRFN4	0.871		NWD1	0.865		CDC42BPA	0.825
									AXIN1	0.853		PTPRQ	0.874		MARCHF1	0.871		NLRP9	0.865		SKAP1	0.825
									RGS14	0.853		PSG11	0.874		SPPL2B	0.871		NLRP14	0.865		NGEF	0.825
									CCNT1	0.853		PHLPP1	0.873		DSCAML1	0.871		NLRP13	0.865		APPL2	0.825
									FMNL1	0.853		NFASC	0.873		FCGR1B	0.871		NLRP10	0.865		OSBPL8	0.825
									NEFL	0.853		FGFR1	0.873		TNR	0.871		NLRP8	0.865		EHD4	0.825
									PLEK	0.853		FLT1	0.873		LRFN3	0.871		MARCHF10	0.865		PLEKHA5	0.825
									THRA	0.853		IL1R2	0.873		ROBO2	0.871		PTPN18	0.865		EHD2	0.825
									NME1	0.853		KDR	0.873		LRFN2	0.871		NLRP1	0.865		PHRF1	0.825
									APEX1	0.853		AMIGO2	0.873		ROBO1	0.871		NLRC4	0.865		CERT1	0.825
									ARRB2	0.853		KIR2DL5A	0.873		MARCHF6	0.87		NLRP2	0.865		LDB2	0.824
									CIITA	0.853		KIR3DL3	0.873		DSCAM	0.87		NWD2	0.865		CNGA1	0.824
									PSMC2	0.853		CARMIL3	0.873		FN1	0.87		PSG11	0.865		CNGA3	0.824
									CUX1	0.853		KIR2DL5B	0.873		VTN	0.87		NLRC3	0.86		LDB1	0.824
									FXR2	0.853		BOC	0.873		HSP90AA1	0.87		MARCHF5	0.86		KCNH8	0.824
									BRCA2	0.853		NTM	0.873		HSPA8	0.87		DSCAM	0.854		PLEKHF1	0.824
									CCNG1	0.853		MARCHF1	0.871		PKM	0.87		CRLF1	0.854		CYTH4	0.824
									PSME3	0.853		SPPL2B	0.871		TNXB	0.87		IL6ST	0.854		CACNG3	0.821
									RAN	0.853		FCGR1B	0.871		ENPP1	0.87		IL12RB1	0.854		RHOBTB3	0.821
									EEF1A1	0.853		MARCHF2	0.871		TNC	0.87		LIFR	0.854		SEC31A	0.821
									CAV1	0.853		MARCHF6	0.87		AGL	0.87		IL31RA	0.854		TGFA	0.821
									PPARA	0.853		DSCAM	0.87		IL6ST	0.87		NRCAM	0.854		HLA-DQB1	0.821
									TP53BP1	0.853		CRLF1	0.87		LIFR	0.87		CSF3R	0.854		CD74	0.821
									TRAF1	0.853		FN1	0.87		ANXA11	0.87		OSMR	0.854		HLA-DQB2	0.821
									RALBP1	0.853		VTN	0.87		EPHB4	0.87		IL12RB2	0.854		SKI	0.821
									SLC9A3R2	0.853		CD74	0.87		EPHB1	0.87		SULT1B1	0.851		HLA-DRB1	0.821
									GATAD2A	0.853		HSP90AA1	0.87		CNTN1	0.87		TG	0.851		HLA-DRB1	0.821
									NIN	0.853		HSPA8	0.87		ENPP2	0.87		CYP17A1	0.851		HLA-DOB	0.821
									BANP	0.853		PKM	0.87		TNXA	0.87		TPO	0.851		CANX	0.821
									ESR2	0.853		TNXB	0.87		LRRN4	0.87		CTSK	0.851		NOS3	0.821
									MARCHF7	0.853		ENPP1	0.87		TTN	0.87		CRYM	0.851		ATP7B	0.821
									MYO10	0.853		TNC	0.87		ROBO4	0.87		MED1	0.851		SREBF1	0.821
									SMAD9	0.851		AGL	0.87		PRG4	0.87		CHST9	0.851		CYB561	0.821
									HDAC3	0.851		IL6ST	0.87		COL12A1	0.87		MFN1	0.851		VPS41	0.821
									KIF5C	0.851		IL12RB1	0.87		CLEC4M	0.87		MARCHF1	0.851		AP2B1	0.821
									RECQL4	0.851		LIFR	0.87		SLC7A8	0.87		SPPL2B	0.851		AP1B1	0.821
									COL3A1	0.851		ANXA11	0.87		KDR	0.869		FCGR1B	0.851		PRKG1	0.821
									APOA1	0.851		EPHB4	0.87		PHLPP1	0.867		DIO2	0.851		SCARB2	0.821
									TF	0.851		EPHB1	0.87		NFASC	0.867		SLC5A5	0.851		FZD2	0.821
									TH	0.851		CNTN1	0.87		FGFR1	0.867		SECISBP2L	0.851		LAPTM4A	0.821
									CTSB	0.851		ENPP2	0.87		FLT1	0.867		SECISBP2	0.851		WLS	0.821
									LYN	0.851		TNXA	0.87		IL1R2	0.867		DUOX2	0.851		AFTPH	0.821
									ITGA2B	0.851		IL31RA	0.87		TIE1	0.867		DUOX1	0.851		SLC24A5	0.821
									VCL	0.851		LRRN4	0.87		SEMA3B	0.867		RNF13	0.85		RABEPK	0.821
									CAPN3	0.851		TTN	0.87		AMIGO2	0.867		IGKV4-1	0.85		CD163	0.821
									COL5A1	0.851		ROBO4	0.87		KIR2DL5A	0.867		CEACAM5	0.85		SPPL2C	0.821
									TAGLN2	0.851		NRCAM	0.87		KIR3DL3	0.867		FCER1A	0.85		SLC38A9	0.821
									SCAP	0.851		PRG4	0.87		CARMIL3	0.867		CEACAM8	0.85		CACNG8	0.821
									KIF5A	0.851		CSF3R	0.87		KIR2DL5B	0.867		CEACAM6	0.85		FIG4	0.821
									FAP	0.851		OSMR	0.87		BOC	0.867		FOLH1	0.85		USP6NL	0.821
									TUBA3C	0.851		IL12RB2	0.87		NTM	0.867		NOD2	0.85		LPP	0.821
									CNGB1	0.851		COL12A1	0.87		MID1	0.866		QPCTL	0.85		AP2M1	0.821
									DYNC1H1	0.851		CLEC4M	0.87		SEC16A	0.865		CARMIL2	0.848		RMC1	0.821
									LTBP2	0.851		SLC7A8	0.87		NPC1	0.865		VSIG10L	0.848		MAP6	0.821
									TAF7	0.851		TIE1	0.867		SCAMP1	0.865		USH2A	0.847		HBEGF	0.821
									SMAD1	0.851		SEMA3B	0.867		ECE2	0.865		TNXB	0.847		TSG101	0.821
									CSRP2	0.851		MID1	0.866		USO1	0.865		TNC	0.847		TMEM79	0.821
									CCDC88A	0.851		PTPN12	0.866		SCN2B	0.865		EPHB4	0.847		ABHD6	0.821
									TUBA3E	0.851		PTP4A2	0.866		LGR5	0.865		EPHB1	0.847		KCNH6	0.821
									ANKLE2	0.851		CD300LD	0.866		SCGN	0.865		COL14A1	0.847		VPS11	0.821
									CDAN1	0.851		CADM2	0.866		SEC24D	0.865		CNTN1	0.847		LGR6	0.821
									PNPLA6	0.851		PTPRN2	0.866		RHOBTB3	0.865		TNXA	0.847		ENTPD7	0.821
									FAM3C	0.851		SIGLEC1	0.866		AP2A2	0.865		ABI3BP	0.847		KCNH7	0.821
									DACH2	0.851		TM4SF5	0.865		SEC31A	0.865		CMYA5	0.847		VPS54	0.821
									SMAD5	0.851		SEC16A	0.865		SEC24B	0.865		LRRN4	0.847		HCN3	0.821
									CLSTN3	0.851		NPC1	0.865		AP2A1	0.865		TTN	0.847		HLA-DRB1	0.821
									PAPPA2	0.851		SCAMP1	0.865		TSPAN15	0.865		ROBO4	0.847		CACNG4	0.821
									SH3BP4	0.851		TM9SF1	0.865		LDLR	0.865		TRIM9	0.847		KCNH3	0.821
									CCDC88C	0.851		SYT7	0.865		APOB	0.865		COL20A1	0.847		LAMP3	0.821
									SIX4	0.851		SPAG9	0.865		NTRK1	0.865		LRIT1	0.847		CACNG2	0.821
									NFIC	0.85		ECE2	0.865		ANXA2	0.865		SEC16A	0.845		WNT7A	0.818
									PPP3CB	0.85		GPR137B	0.865		CD63	0.865		SCAMP1	0.845		STX16	0.818
									TBCD	0.85		CUBN	0.865		DBH	0.865		ECE2	0.845		SCAMP1	0.818
									FZD4	0.85		TSPAN1	0.865		LAMP2	0.865		USO1	0.845		AP1G1	0.818
									MYO5A	0.85		USO1	0.865		CD59	0.865		LGR5	0.845		VAMP4	0.818
									KALRN	0.849		CTNS	0.865		CD9	0.865		SCGN	0.845		SEC22B	0.818
									TRIO	0.849		DEPDC5	0.865		CA4	0.865		SEC24D	0.845		SCGN	0.818
									SASH3	0.849		DNAJC13	0.865		CANX	0.865		RHOBTB3	0.845		BAIAP3	0.818
									SOS1	0.849		LGR5	0.865		NOS3	0.865		AP2A2	0.845		HLA-A	0.818
									DOCK11	0.849		ATP6AP2	0.865		ATP7B	0.865		SEC31A	0.845		HLA-A	0.818
									LRSAM1	0.849		SCGN	0.865		SLC1A1	0.865		SEC24B	0.845		APOE	0.818
									PREX2	0.849		TRPM2	0.865		PTPN9	0.865		AP2A1	0.845		HLA-A	0.818
									RNF126	0.849		SEC24D	0.865		GRIA4	0.865		LDLR	0.845		APP	0.818
									IRS2	0.849		RHOBTB3	0.865		SLC11A1	0.865		APOB	0.845		HLA-A	0.818
									TBC1D8	0.848		AP2A2	0.865		CYB561	0.865		CD74	0.845		HLA-A	0.818
									PRKAR1A	0.848		SEC31A	0.865		VPS41	0.865		DBH	0.845		HLA-A	0.818
									PRKAR2A	0.848		SEC24B	0.865		CLCN3	0.865		CD59	0.845		HLA-A	0.818
									PRKAR1B	0.848		AP2A1	0.865		CLCN4	0.865		CD9	0.845		ANXA8	0.818
									PRKAR2B	0.848		TSPAN15	0.865		ARFIP2	0.865		CA4	0.845		AREG	0.818
									STAT5A	0.848		CP	0.865		SEC24C	0.865		CANX	0.845		HLA-A	0.818
									IRF4	0.848		LDLR	0.865		WNT4	0.865		NOS3	0.845		HLA-A	0.818
									CNGA2	0.848		EGF	0.865		WNT7B	0.865		ATP7B	0.845		HLA-A	0.818
									DCLRE1A	0.848		GBA	0.865		STX17	0.865		GRIA4	0.845		CD36	0.818
									PNPLA7	0.848		APOB	0.865		SNX16	0.865		CYB561	0.845		HLA-A	0.818
									BAHD1	0.848		NTRK1	0.865		NLRP5	0.865		CLCN3	0.845		PAM	0.818
									LMO7	0.848		ANXA2	0.865		AP2B1	0.865		ARFIP2	0.845		M6PR	0.818
									ELF4	0.848		SLC3A2	0.865		DLG4	0.865		SEC24C	0.845		CD9	0.818
									UTP14A	0.848		CD63	0.865		CLTC	0.865		WNT4	0.845		CA4	0.818
									INSIG1	0.847		DBH	0.865		IFITM3	0.865		WNT7B	0.845		HLA-A	0.818
									STIM1	0.847		COL6A1	0.865		LRP1	0.865		STX17	0.845		HLA-A	0.818
									SIX1	0.847		LAMP2	0.865		SYCN	0.865		AP2B1	0.845		HLA-A	0.818
									SAMD9	0.847		CFTR	0.865		AP1B1	0.865		DLG4	0.845		HLA-A	0.818
									RNF130	0.847		CD59	0.865		SREBF2	0.865		CLTC	0.845		HLA-A	0.818
									PLEKHB2	0.847		ANPEP	0.865		FZD5	0.865		LRP1	0.845		HLA-A	0.818
									SERPINB12	0.847		CD9	0.865		PKD2	0.865		SYCN	0.845		HLA-A	0.818
									INSIG2	0.847		CA4	0.865		PTCH1	0.865		AP1B1	0.845		GRIA1	0.818
									AGRN	0.845		DPP4	0.865		RAB31	0.865		SREBF2	0.845		GRIA2	0.818
									PITPNM1	0.845		CANX	0.865		FZD2	0.865		FZD5	0.845		VAMP7	0.818
									FCN1	0.845		NOS3	0.865		NWD1	0.865		PKD2	0.845		WNT3	0.818
									TERT	0.845		GNA11	0.865		LAPTM4A	0.865		PTCH1	0.845		WNT4	0.818
									SLC27A2	0.845		ABCD1	0.865		LLGL1	0.865		RAB31	0.845		AP1S1	0.818
									LAMA5	0.845		ATP7B	0.865		TMED2	0.865		FZD2	0.845		HLA-DRB3	0.818
									TLR3	0.845		TRIM23	0.865		SEC23A	0.865		LLGL1	0.845		COG7	0.818
									COCH	0.845		ATP6V1A	0.865		CEACAM16	0.865		TMED2	0.845		CLTC	0.818
									SLC37A4	0.845		MTOR	0.865		RIC1	0.865		SEC23A	0.845		CAV1	0.818
									EDIL3	0.845		ECE1	0.865		WDR81	0.865		RIC1	0.845		PTCH1	0.818
									ZG16	0.845		SLC1A1	0.865		COLEC12	0.865		COLEC12	0.845		COG2	0.818
									SDC3	0.845		PTPN9	0.865		ARFGEF3	0.865		ARFGEF3	0.845		COLEC12	0.818
									PRPF40A	0.845		GRIA4	0.865		VPS53	0.865		VPS53	0.845		ANXA8	0.818
									MMP23B	0.845		SLC11A1	0.865		CARMIL2	0.865		AFTPH	0.845		KIAA1324	0.818
									ADAMTS2	0.845		CYB561	0.865		AFTPH	0.865		TMEM184A	0.845		SYT10	0.818
									F9	0.845		VPS41	0.865		KIAA1324	0.865		SLC24A5	0.845		ATG9A	0.818
									NPPA	0.845		PSEN1	0.865		TMEM184A	0.865		CABP7	0.845		GALNTL5	0.818
									HPX	0.845		PSEN2	0.865		SLC24A5	0.865		CD163	0.845		CUZD1	0.818
									FYN	0.845		GNAQ	0.865		NLRP9	0.865		VPS52	0.845		LAPTM4B	0.818
									IGF1R	0.845		CLCN3	0.865		ATG9A	0.865		GPR161	0.845		RAB43	0.818
									NGFR	0.845		CLCN4	0.865		PIP4P1	0.865		SPPL3	0.845		SLC9A9	0.818
									MMP2	0.845		CLCN5	0.865		CABP7	0.865		HM13	0.845		SLC30A8	0.818
									F7	0.845		CLCN6	0.865		CD163	0.865		SCARB1	0.845		PIP4P2	0.818
									LGALS1	0.845		CLCN7	0.865		VPS36	0.865		PLD4	0.845		SCAMP5	0.818
									HMGB1	0.845		ARFIP2	0.865		NLRP14	0.865		SYTL4	0.845		SPPL2B	0.818
									ANXA4	0.845		SEC24C	0.865		NLRP13	0.865		AP2M1	0.845		SPPL2A	0.818
									CTSH	0.845		WNT4	0.865		NLRP8	0.865		SEC16B	0.845		SCARB1	0.818
									HAPLN1	0.845		WNT7B	0.865		SLC9A9	0.865		TEPSIN	0.845		HLA-DRB1	0.818
									HSPA5	0.845		STX17	0.865		MCOLN2	0.865		SMO	0.845		VPS33A	0.818
									LAMC1	0.845		SNX16	0.865		VPS52	0.865		RAB11FIP5	0.845		CLBA1	0.818
									COL11A1	0.845		NLRP5	0.865		GPR161	0.865		CALN1	0.845		SEC16B	0.818
									NCAM1	0.845		AP2B1	0.865		MARCHF10	0.865		KIF13A	0.845		SLC30A3	0.818
									VCAN	0.845		DLG4	0.865		SLC38A9	0.865		TMEM165	0.845		YIPF2	0.818
									COL11A2	0.845		DAB2	0.865		SPPL3	0.865		ENTPD7	0.845		RAB11FIP5	0.818
									HOXB2	0.845		LRP2	0.865		HM13	0.865		STAB1	0.845		AP1M1	0.818
									H2AX	0.845		ATP11A	0.865		MCOLN3	0.865		VPS54	0.845		SLC29A3	0.818
									ACAN	0.845		CLTC	0.865		SCARB1	0.865		CACNG4	0.845		UBXN6	0.818
									TCP1	0.845		IFITM3	0.865		ABCA5	0.865		FZD4	0.845		AP5M1	0.818
									TNFRSF1A	0.845		ENPEP	0.865		FIG4	0.865		BOK	0.845		VPS33B	0.818
									ITIH2	0.845		LRP1	0.865		VPS33A	0.865		AP4E1	0.845		VPS16	0.818
									TPSB2	0.845		AHNAK	0.865		PLD4	0.865		CAMK2A	0.845		TMEM9	0.818
									COL9A1	0.845		SYCN	0.865		SYTL4	0.865		FUT9	0.845		VPS51	0.818
									RYR1	0.845		AP1B1	0.865		AP2M1	0.865		MMP24	0.845		CD207	0.818
									TNXB	0.845		SREBF2	0.865		SNF8	0.865		WNT6	0.845		CHMP2B	0.818
									CBL	0.845		CLN3	0.865		SEC16B	0.865		SEC23IP	0.845		COG6	0.818
									LAMA2	0.845		FZD5	0.865		TEPSIN	0.865		PHLPP1	0.841		NSG2	0.818
									TNC	0.845		PKD2	0.865		HAPLN3	0.865		NFASC	0.841		YIPF1	0.818
									CDK2	0.845		PTCH1	0.865		OSBPL9	0.865		FGFR1	0.841		MMP24	0.818
									LAMA1	0.845		RAB31	0.865		SLC30A3	0.865		FLT1	0.841		SNX14	0.818
									COL5A3	0.845		FZD2	0.865		SMO	0.865		IL1R2	0.841		SEC23IP	0.818
									COL8A1	0.845		NWD1	0.865		VAMP8	0.865		TIE1	0.841		NFIB	0.817
									COL4A5	0.845		LAPTM4A	0.865		YIPF2	0.865		KDR	0.841		TRIO	0.817
									FCGR2B	0.845		LLGL1	0.865		RAB11FIP5	0.865		MYOM3	0.841		SBF1	0.817
									L1CAM	0.845		TMED2	0.865		CALN1	0.865		AMIGO2	0.841		TTC3	0.817
									FBN1	0.845		SEC23A	0.865		SLC29A3	0.865		KIR2DL5A	0.841		FGD1	0.817
									FBN2	0.845		AP5B1	0.865		UBXN6	0.865		KIR3DL3	0.841		SOS2	0.817
									SREBF1	0.845		CEACAM16	0.865		NLRP1	0.865		CARMIL3	0.841		NFIA	0.817
									COL15A1	0.845		PLA2G4E	0.865		MCOLN1	0.865		KIR2DL5B	0.841		GAB1	0.817
									COL18A1	0.845		RIC1	0.865		AP5M1	0.865		BOC	0.841		NFIX	0.817
									CD200	0.845		WDR81	0.865		KIF13A	0.865		NTM	0.841		PKN2	0.817
									THBS3	0.845		COLEC12	0.865		MVB12B	0.865		MPZL2	0.832		FGD6	0.817
									COMP	0.845		SZT2	0.865		TMEM165	0.865		PTPN12	0.832		TRIM46	0.817
									PSEN1	0.845		ARFGEF3	0.865		NLRC4	0.865		PTP4A2	0.832		APBB1IP	0.817
									BCAM	0.845		VPS53	0.865		ENTPD7	0.865		CD300LD	0.832		PHLDB2	0.817
									ANXA11	0.845		HGSNAT	0.865		NLRP2	0.865		CADM2	0.832		RNF130	0.817
									PSMD7	0.845		VASN	0.865		STAB1	0.865		SIGLEC10	0.832		AFAP1	0.817
									COL4A4	0.845		CARMIL2	0.865		VPS54	0.865		SIGLEC1	0.832		RNF128	0.817
									GDF10	0.845		MEAK7	0.865		VPS18	0.865		NAALADL1	0.832		TRIM41	0.817
									LAMB2	0.845		AFTPH	0.865		CACNG4	0.865		IGLON5	0.831		HDAC11	0.817
									CXADR	0.845		KIAA1324	0.865		LAMP5	0.865		DCC	0.831		RCHY1	0.817
									GPC5	0.845		TMEM184A	0.865		NWD2	0.865		EGFLAM	0.831		TRAIP	0.817
									HSPG2	0.845		SLC66A1	0.865		FZD4	0.865		BTNL8	0.831		TBC1D2	0.817
									COL4A3	0.845		SLC24A5	0.865		BOK	0.865		LRRC31	0.831		TRIM9	0.817
									COL7A1	0.845		NLRP9	0.865		AP4E1	0.865		BTN2A1	0.831		RLIM	0.817
									MUC2	0.845		ATG9A	0.865		CAMK2A	0.865		FBXL6	0.831		SPA17	0.816
									COL14A1	0.845		PIP4P1	0.865		LAMP3	0.865		LRR1	0.831		AP3D1	0.815
									MEF2C	0.845		CABP7	0.865		FUT9	0.865		FBXL15	0.831		GRM6	0.815
									COL16A1	0.845		CD163	0.865		PIKFYVE	0.865		FBXL5	0.831		DNAJC13	0.815
									GOLGA2	0.845		VPS36	0.865		MMP24	0.865		VSIG1	0.829		ACP2	0.815
									MFGE8	0.845		NLRP14	0.865		SNX14	0.865		CNTN2	0.828		GNB1	0.815
									AP1B1	0.845		NLRP13	0.865		WNT6	0.865		CEACAM4	0.823		GNB2	0.815
									EFEMP1	0.845		NLRP8	0.865		SEC23IP	0.865		TRBV7-9	0.823		ENPEP	0.815
									PTPN13	0.845		SLC9A9	0.865		TRBV12-3	0.862		CD7	0.823		MBTPS1	0.815
									TIAM1	0.845		SLC15A3	0.865		PTPN12	0.861		ACAN	0.823		SCYL3	0.815
									SEMA3B	0.845		MCOLN2	0.865		IGSF21	0.861		PTPN1	0.823		GLMP	0.815
									SQSTM1	0.845		VPS52	0.865		PTP4A2	0.86		NECTIN1	0.823		EXT2	0.815
									LAMB3	0.845		GPR137C	0.865		NECTIN1	0.86		PTPN20	0.823		TMEM74	0.815
									LAMC2	0.845		SLC15A4	0.865		CD300LD	0.86		GPA33	0.823		GBP5	0.815
									COL4A6	0.845		GPR161	0.865		CADM2	0.86		NLRC5	0.822		NMNAT2	0.815
									WRN	0.845		MARCHF10	0.865		PTPRN2	0.86		NLRP4	0.822		GNB4	0.815
									FKBP8	0.845		ATP11C	0.865		TMIGD2	0.86		HAPLN2	0.822		ATP13A2	0.815
									LTBP1	0.845		SIDT2	0.865		SIGLEC1	0.86		NCAM2	0.817		ASAH2	0.815
									KIF22	0.845		SLC38A9	0.865		NAALADL1	0.86		CNTN5	0.817		SACM1L	0.815
									KPNB1	0.845		SLC7A14	0.865		VSIG1	0.857		MPZL1	0.817		MGAT4C	0.815
									COL19A1	0.845		SPPL3	0.865		FCGR2B	0.856		IGKV1-5	0.817		PGAP2	0.815
									ARL6IP1	0.845		HM13	0.865		CRLF1	0.854		IGKV2D-40	0.817		ST3GAL5	0.815
									TMED2	0.845		MCOLN3	0.865		IL12RB1	0.854		IGKV2D-28	0.817		SERPINA5	0.812
									RYR3	0.845		SCARB1	0.865		IL31RA	0.854		IGKV2D-28	0.817		SERPINA7	0.812
									IGFBP7	0.845		ABCA5	0.865		NRCAM	0.854		IGKV2D-28	0.817		PLEK	0.812
									EXT1	0.845		NCSTN	0.865		CSF3R	0.854		IGLV1-47	0.817		CSRP1	0.812
									LAMA3	0.845		FIG4	0.865		OSMR	0.854		IGHV3-23	0.817		LCP2	0.812
									MPPE1	0.845		ATP6V0A1	0.865		IL12RB2	0.854		IGHV3-23	0.817		STIM1	0.812
									KLHL12	0.845		VPS33A	0.865		CTNS	0.851		IGHV3-13	0.817		ARHGAP15	0.812
									VWA2	0.845		PLD4	0.865		FAM107A	0.851		IGHV3-23	0.817		PLEKHA7	0.812
									CSPG4	0.845		SYTL4	0.865		CHRNB2	0.851		IGHV3-23	0.817		FERMT3	0.812
									NPNT	0.845		AP2M1	0.865		NF1	0.851		IGHV3-23	0.817		SERPINA9	0.812
									THSD4	0.845		RNF183	0.865		LHCGR	0.851		IGHV3-23	0.817		RNF149	0.812
									APBB1IP	0.845		SNF8	0.865		ADORA1	0.851		IGHV3-23	0.817		OSBP2	0.812
									ABI3BP	0.845		SEC16B	0.865		CHRNA7	0.851		IGHV3-7	0.817		OSBPL5	0.812
									SGMS1	0.845		SPG11	0.865		IRF4	0.851		IGHV3-7	0.817		DEF6	0.812
									STING1	0.845		C12orf66	0.865		NIPBL	0.851		IGKV3-15	0.817		EHD1	0.812
									AEBP1	0.845		GPR137	0.865		CYFIP1	0.851		IGKV1-39	0.817		LHX1	0.811
									SFRP1	0.845		TEPSIN	0.865		GPR155	0.851		IGKV3-11	0.817		CNOT1	0.809
									SLC37A3	0.845		TMEM74	0.865		MFN1	0.851		IGKV3-20	0.817		ANTXRL	0.809
									HMCN2	0.845		WDR24	0.865		LINS1	0.851		IGKV3-20	0.817		STRCP1	0.809
									SGMS2	0.845		HAPLN3	0.865		OR52B4	0.851		IGKV3-20	0.817		DDTL	0.809
									TMED6	0.845		SLC49A4	0.865		PTCHD1	0.851		CD33	0.817		IGLL5	0.809
									PXDN	0.845		OSBPL9	0.865		NLRP3	0.851		EPHA1	0.817		AGPS	0.809
									SAMD8	0.845		NEU1	0.865		MARCHF2	0.851		ANOS1	0.817		LGALS8	0.809
									COL21A1	0.845		P2RX4	0.865		CHD7	0.851		EPHA3	0.817		SIRPB1	0.809
									HMCN1	0.845		SLC30A3	0.865		DOP1B	0.851		CD80	0.817		WWP2	0.809
									COL12A1	0.845		SMO	0.865		HRH3	0.851		CEACAM3	0.817		PIK3C2A	0.809
									BARD1	0.845		PTPN18	0.865		KIF2A	0.85		MYOM1	0.817		AGRN	0.809
									EPAS1	0.845		TMEM175	0.865		DYNC1I1	0.85		MYOM2	0.817		BIN1	0.809
									ELOVL1	0.845		VAMP8	0.865		KIF3C	0.85		EPHB3	0.817		CHL1	0.809
									EMILIN2	0.845		YIPF2	0.865		CTSV	0.85		JAM2	0.817		PITPNM1	0.809
									PITPNM2	0.845		RAB11FIP5	0.865		CEACAM4	0.85		IGHV3-7	0.817		PIK3C2B	0.809
									LNPK	0.845		CALN1	0.865		IGKV4-1	0.85		EPHA7	0.817		MAN2B1	0.809
									TINAGL1	0.845		ABCA2	0.865		CEACAM5	0.85		MYLK	0.817		ISLR	0.809
									ADAM19	0.845		SLC29A3	0.865		CTSL	0.85		TIGIT	0.817		PTPRT	0.809
									PORCN	0.845		WDR11	0.865		CD7	0.85		CDON	0.817		TAX1BP3	0.809
									ADAMTS10	0.845		UBXN6	0.865		FCER1A	0.85		SDK2	0.817		SLC27A2	0.809
									GBA2	0.845		NLRP1	0.865		CTSE	0.85		OBSCN	0.817		KIF3B	0.809
									PREB	0.845		MCOLN1	0.865		LAG3	0.85		SDK1	0.817		PFAS	0.809
									MXRA5	0.845		AP5M1	0.865		CEACAM8	0.85		IGFN1	0.817		DEGS1	0.809
									LTBP3	0.845		KIF13A	0.865		CEACAM6	0.85		CNTN4	0.817		LAMA5	0.809
									ACER3	0.845		MVB12B	0.865		CAPZA2	0.85		HAVCR2	0.817		MIA2	0.809
									LRIT1	0.845		EVA1A	0.865		CAPZA1	0.85		IGDCC4	0.817		MGAM	0.809
									FBLN5	0.845		ATP6V0A4	0.865		ACTR1A	0.85		NLRP3	0.817		EPB41L2	0.809
									EGFL7	0.845		TMEM165	0.865		KIF23	0.85		MXRA8	0.817		BUB1	0.809
									ADAMTS8	0.845		NLRC4	0.865		FOLH1	0.85		LRRN3	0.817		SLC37A4	0.809
									KIAA1107	0.845		ATP13A2	0.865		DYNC1I2	0.85		GP6	0.817		EDIL3	0.809
									MAPK8IP3	0.845		ENTPD7	0.865		DCTN1	0.85		CD274	0.817		XPNPEP2	0.809
									EMILIN1	0.845		SPHK2	0.865		DYNC1H1	0.85		MARCHF2	0.817		TMPRSS11D	0.809
									ROBO1	0.845		LMBRD1	0.865		KIF22	0.85		CNTN3	0.817		KIF5C	0.809
									SERPINE3	0.844		NLRP2	0.865		KIF2B	0.85		IGSF9	0.817		DSCAM	0.809
									SERPINB7	0.844		MIOS	0.865		KIF18A	0.85		TFR2	0.817		PLXNC1	0.809
									SERPINI2	0.844		STAB1	0.865		KIF2C	0.85		CNTN6	0.817		NPHS1	0.809
									LTN1	0.844		SLC2A8	0.865		GPA33	0.85		ITPR1	0.815		SYNCRIP	0.809
									SERPINB2	0.844		VPS54	0.865		DCTN5	0.85		RGP1	0.815		TSPAN3	0.809
									SERPIND1	0.844		VPS18	0.865		OSBPL1A	0.85		USP6NL	0.815		FCGR3B	0.809
									SERPINA2	0.844		CACNG4	0.865		NOD2	0.85		COG5	0.815		SDC3	0.809
									SERPINB3	0.844		SLC2A6	0.865		CTSF	0.85		TLR4	0.812		LRP4	0.809
									SERPINB5	0.844		LNPEP	0.865		DCTN4	0.85		PDGFRB	0.812		COBL	0.809
									SERPINB4	0.844		LAMP5	0.865		KIF26A	0.85		POTEF	0.809		ICOSLG	0.809
									SERPINB10	0.844		NWD2	0.865		TRAF6	0.85		MGAT4D	0.809		GGCT	0.809
									BTK	0.844		TPCN1	0.865		EMILIN1	0.85		STRCP1	0.809		NCOR1	0.809
									SOS2	0.844		FZD4	0.865		EPHA3	0.849		ARHGAP32	0.809		ULK1	0.809
									TRIM71	0.844		MYO6	0.865		VSIG10L	0.848		HEPACAM2	0.809		PSIP1	0.809
									PHLDB3	0.844		BOK	0.865		NCAM2	0.847		FZD9	0.809		PPM1B	0.809
									BICDL1	0.844		AP4E1	0.865		USH2A	0.847		APBB1	0.809		NUP155	0.809
									ARHGAP27	0.844		CAMK2A	0.865		CNTN5	0.847		TNFRSF10A	0.809		CEACAM4	0.809
									SERPINA11	0.844		LAMP3	0.865		EPHA1	0.847		PGRMC1	0.809		ATRN	0.809
									SERPINA12	0.844		FUT9	0.865		ANOS1	0.847		QSOX1	0.809		CPD	0.809
									AFAP1L1	0.844		HPSE	0.865		DCC	0.847		GOLIM4	0.809		KRT37	0.809
									TRIM41	0.844		PIKFYVE	0.865		EPHB3	0.847		GABRP	0.809		KRT38	0.809
									TRIM34	0.844		MMP24	0.865		EPHA7	0.847		CLDN4	0.809		SEC14L2	0.809
									RLIM	0.844		SNX14	0.865		MYLK	0.847		ADAM10	0.809		BEST1	0.809
									MID2	0.844		WNT6	0.865		CDON	0.847		NRP1	0.809		DDAH1	0.809
									AKT3	0.844		SEC23IP	0.865		SDK2	0.847		APOL1	0.809		RECQL4	0.809
									TACC1	0.843		VSIG1	0.864		OBSCN	0.847		TNFRSF10C	0.809		SLIT2	0.809
									TRIM37	0.843		TRBV12-3	0.862		SDK1	0.847		TM4SF5	0.809		PRPF6	0.809
									CD79A	0.843		CNTN2	0.86		CNTN4	0.847		IKBKB	0.809		CCNB2	0.809
									LHX1	0.843		NECTIN1	0.86		IGDCC4	0.847		EREG	0.809		UNC5C	0.809
									DHX9	0.843		TMIGD2	0.86		CNTN3	0.847		SLC27A2	0.809		ABCC6	0.809
									PRKG2	0.843		NAALADL1	0.86		IGSF9	0.847		PLXNB2	0.809		ABCB11	0.809
									ATM	0.843		IGSF21	0.857		CNTN6	0.847		CEP290	0.809		SMC2	0.809
									HDAC1	0.843		FCGR2B	0.856		MGAT4D	0.845		ANKRD28	0.809		PCNT	0.809
									LEF1	0.843		NCAM2	0.854		ARHGAP32	0.845		NPC1	0.809		KRT75	0.809
									PSMD11	0.842		CNTN5	0.854		HEPACAM2	0.845		TM9SF1	0.809		TBC1D8	0.809
									PSMD12	0.842		EPHA1	0.854		QSOX1	0.845		ABCC5	0.809		WIZ	0.809
									CHEK1	0.842		ANOS1	0.854		GOLIM4	0.845		CAPN5	0.809		ANGPTL1	0.809
									HMGN2	0.842		EPHA3	0.854		ADAM10	0.845		CFLAR	0.809		DDAH2	0.809
									IL6R	0.842		DCC	0.854		TM4SF5	0.845		PROM1	0.809		LDHA	0.809
									GLI3	0.842		EPHB3	0.854		ANKRD28	0.845		B4GAT1	0.809		GSR	0.809
									IMPDH2	0.842		EPHA7	0.854		TM9SF1	0.845		SYT7	0.809		F13A1	0.809
									SRC	0.842		MYLK	0.854		B4GAT1	0.845		BUB1	0.809		HP	0.809
									XRCC6	0.842		CDON	0.854		SYT7	0.845		ACTN4	0.809		F9	0.809
									CREB1	0.842		SDK2	0.854		KDELR3	0.845		KDELR3	0.809		PLG	0.809
									PSMC3	0.842		OBSCN	0.854		B3GALT2	0.845		B3GALT2	0.809		CFB	0.809
									IL4R	0.842		SDK1	0.854		SPAG9	0.845		NRDC	0.809		CA2	0.809
									SFN	0.842		CNTN4	0.854		GPR137B	0.845		CD5L	0.809		C3	0.809
									MSX2	0.842		IGDCC4	0.854		CUBN	0.845		TYROBP	0.809		C5	0.809
									NRIP1	0.842		CNTN3	0.854		B4GALT3	0.845		SPAG9	0.809		TNF	0.809
									CCT3	0.842		IGSF9	0.854		TSPAN1	0.845		FZD6	0.809		PIGR	0.809
									UBE2E1	0.842		CNTN6	0.854		FAM20B	0.845		GPR137B	0.809		KRT6A	0.809
									SET	0.842		MPZL1	0.851		DEPDC5	0.845		CUBN	0.809		APOA1	0.809
									TLE2	0.842		FAM107A	0.851		DNAJC13	0.845		B4GALT3	0.809		FGA	0.809
									GRIN1	0.842		CHRNB2	0.851		B3GALNT1	0.845		BUB1B	0.809		FGB	0.809
									HERPUD1	0.842		CD33	0.851		ATP6AP2	0.845		TLR2	0.809		FN1	0.809
									DLGAP5	0.842		NF1	0.851		AP1G2	0.845		TSPAN1	0.809		RBP4	0.809
									MED1	0.842		LHCGR	0.851		TRPM2	0.845		TOM1	0.809		ORM1	0.809
									NECAB2	0.842		ADORA1	0.851		GLCE	0.845		TRIM13	0.809		TF	0.809
									MAML2	0.842		CD80	0.851		CLSTN1	0.845		CTNS	0.809		LTF	0.809
									TGS1	0.842		CHRNA7	0.851		CSPG5	0.845		FAM20B	0.809		HPX	0.809
									TCF12	0.842		JAM2	0.851		RTN3	0.845		DEPDC5	0.809		THY1	0.809
									COPS4	0.842		IRF4	0.851		RASGRP1	0.845		DNAJC13	0.809		A1BG	0.809
									RBCK1	0.842		TIGIT	0.851		LARGE1	0.845		PPFIA2	0.809		KRT6B	0.809
									SMURF2	0.842		NIPBL	0.851		NDST3	0.845		LRP6	0.809		VWF	0.809
									CACYBP	0.842		CYFIP1	0.851		CP	0.845		B3GALNT1	0.809		SLC4A2	0.809
									AURKAIP1	0.842		GPR155	0.851		F8	0.845		ATP6AP2	0.809		HPN	0.809
									MBD1	0.842		MFN1	0.851		EGF	0.845		AP1G2	0.809		INSR	0.809
									PSMD13	0.842		LINS1	0.851		GBA	0.845		BEST1	0.809		GSN	0.809
									MBP	0.841		OR52B4	0.851		CYP2E1	0.845		TRPM2	0.809		CEACAM5	0.809
									CDK4	0.841		HAVCR2	0.851		PROS1	0.845		STK10	0.809		GPI	0.809
									NCF1	0.841		PTCHD1	0.851		FURIN	0.845		SLIT2	0.809		ITGAV	0.809
									GATA1	0.841		NLRP3	0.851		SLC2A1	0.845		MYO1D	0.809		TPO	0.809
									DDX5	0.841		MXRA8	0.851		COL6A1	0.845		GLCE	0.809		CSF1R	0.809
									CCNA2	0.841		GP6	0.851		F5	0.845		CLSTN1	0.809		C8A	0.809
									TNFAIP3	0.841		CD274	0.851		CFTR	0.845		REC8	0.809		GP1BA	0.809
									ARL3	0.841		CHD7	0.851		ANPEP	0.845		UNC5C	0.809		HEXB	0.809
									PPARG	0.841		DOP1B	0.851		JUNB	0.845		CSPG5	0.809		CTSB	0.809
									IRAK1	0.841		HRH3	0.851		FUT3	0.845		RTN3	0.809		LDHC	0.809
									RRAS2	0.841		KIF2A	0.85		DPP4	0.845		RASGRP1	0.809		YES1	0.809
									PSMC1	0.841		DYNC1I1	0.85		GNA11	0.845		LARGE1	0.809		LYN	0.809
									ARF1	0.841		KIF3C	0.85		ABCD1	0.845		NDST3	0.809		THBS1	0.809
									HHEX	0.841		CTSV	0.85		MAN1A1	0.845		TSPAN15	0.809		MME	0.809
									KCNH2	0.841		CEACAM4	0.85		KDELR2	0.845		CP	0.809		ITGA2B	0.809
									TRAF3	0.841		IGKV4-1	0.85		BSG	0.845		F8	0.809		PTPRC	0.809
									PRKG1	0.841		CTSL	0.85		TRIM23	0.845		F2	0.809		MELTF	0.809
									SERBP1	0.841		CD7	0.85		ATP6V1A	0.845		HP	0.809		CFH	0.809
									RAD50	0.841		CTSE	0.85		CUX1	0.845		HPR	0.809		FCGR3A	0.809
									CDK5RAP3	0.841		LAG3	0.85		MTOR	0.845		PLG	0.809		STS	0.809
									TRAF4	0.841		CAPZA2	0.85		ECE1	0.845		PLAT	0.809		ROS1	0.809
									BRD7	0.841		CAPZA1	0.85		ABCG1	0.845		CFB	0.809		PKHD1	0.809
									NUFIP1	0.841		ACTR1A	0.85		NOTCH1	0.845		A2M	0.809		MMP7	0.809
									VDR	0.84		KIF23	0.85		RAP1GAP	0.845		C3	0.809		VIL1	0.809
									HOXB4	0.84		DYNC1I2	0.85		TRAPPC10	0.845		EGF	0.809		LGALS1	0.809
									GATA2	0.84		DCTN1	0.85		MAN2A2	0.845		FGA	0.809		ANXA4	0.809
									MLH1	0.84		DYNC1H1	0.85		PSEN1	0.845		FGB	0.809		CD7	0.809
									PRKDC	0.84		KIF22	0.85		PSEN2	0.845		FGG	0.809		PDGFRB	0.809
									PPARD	0.84		BTNL8	0.85		GNAQ	0.845		C1QB	0.809		HNRNPA1	0.809
									DNMT3A	0.84		BTN2A1	0.85		CLCN5	0.845		C9	0.809		CTSH	0.809
									DNM1L	0.839		KIF2B	0.85		CLCN6	0.845		GC	0.809		LCT	0.809
									OPA1	0.839		KIF18A	0.85		CLCN7	0.845		TF	0.809		C4A	0.809
									TRIM23	0.839		KIF2C	0.85		NDST1	0.845		HPX	0.809		C4B_2	0.809
									MAPK8	0.839		GPA33	0.85		NDST2	0.845		C4BPA	0.809		GSTT2B	0.809
									TRIM6	0.839		DCTN5	0.85		COPB1	0.845		VTN	0.809		GLI2	0.809
									TRPV4	0.839		OSBPL1A	0.85		COPA	0.845		GBA	0.809		GZMB	0.809
									CLCN5	0.838		CTSF	0.85		CTSC	0.845		ALDOA	0.809		PTPRF	0.809
									UGGT2	0.838		DCTN4	0.85		TMEM50B	0.845		ANXA1	0.809		C7	0.809
									LPXN	0.837		KIF26A	0.85		ST8SIA6	0.845		PRNP	0.809		RBP3	0.809
									HCN1	0.837		TRAF6	0.85		TMF1	0.845		VWF	0.809		HSPA5	0.809
									KCNH1	0.837		EMILIN1	0.85		DAB2	0.845		NTRK1	0.809		LAMC1	0.809
									TXN	0.837		VSIG10L	0.848		PKD1	0.845		CYBB	0.809		ACE	0.809
									SRF	0.837		TLR4	0.847		LRP2	0.845		ITGB3	0.809		PEPD	0.809
									XRCC5	0.837		USH2A	0.847		ATP2C1	0.845		SERPING1	0.809		VCAN	0.809
									POU1F1	0.837		PDGFRB	0.847		ATP11A	0.845		CYP2E1	0.809		PDIA4	0.809
									AHR	0.837		LRIT1	0.847		GCNT1	0.845		ICAM1	0.809		APEH	0.809
									CEBPA	0.837		MGAT4D	0.845		ENPEP	0.845		ITGB1	0.809		ENO3	0.809
									MRE11	0.837		STRCP1	0.845		GOLGA3	0.845		ATP5F1B	0.809		SI	0.809
									POLE2	0.837		ARHGAP32	0.845		GOLGA2	0.845		ENO1	0.809		INSRR	0.809
									CTBP2	0.837		HEPACAM2	0.845		MGAT5	0.845		ITGAV	0.809		CCNB1	0.809
									PTK2	0.837		FZD9	0.845		AHNAK	0.845		LPL	0.809		IL1R1	0.809
									RBPJ	0.837		TNFRSF10A	0.845		SLC10A7	0.845		SERPINE2	0.809		PVR	0.809
									CTBP1	0.837		QSOX1	0.845		GALNT2	0.845		THBD	0.809		CD19	0.809
									EIF2B1	0.837		GOLIM4	0.845		LMAN2	0.845		PROS1	0.809		DSP	0.809
									NCF4	0.837		ADAM10	0.845		MALL	0.845		ASGR2	0.809		ITGB4	0.809
									MICALL2	0.837		NRP1	0.845		CLN3	0.845		ANXA2	0.809		PDGFRA	0.809
									PIAS4	0.837		TNFRSF10C	0.845		GOLGA4	0.845		GP1BA	0.809		PECAM1	0.809
									PRMT1	0.837		PLXNB2	0.845		ROCK1	0.845		ADRB2	0.809		PRLR	0.809
									SH3GL3	0.837		ANKRD28	0.845		SERINC3	0.845		CD3E	0.809		IL7R	0.809
									HIPK2	0.837		ABCC5	0.845		CUL3	0.845		HSP90AA1	0.809		PLCG2	0.809
									EDA2R	0.837		CAPN5	0.845		GALNT3	0.845		CHRM2	0.809		ITGA2	0.809
									TCF7L2	0.837		PROM1	0.845		GOLGB1	0.845		ABCB1	0.809		CR1	0.809
									CYLD	0.837		B4GAT1	0.845		NUMA1	0.845		SLC3A2	0.809		TCP1	0.809
									UBQLN2	0.837		KDELR3	0.845		SEC23B	0.845		ITGA2B	0.809		VCL	0.809
									SNCAIP	0.837		B3GALT2	0.845		TRIP11	0.845		MELTF	0.809		IL1RN	0.809
									MX1	0.836		NRDC	0.845		CNGA2	0.845		CFH	0.809		CDH2	0.809
									MX2	0.836		CD5L	0.845		EXT1	0.845		CD63	0.809		CD58	0.809
									NUGGC	0.836		TYROBP	0.845		NTRK2	0.845		C1S	0.809		VCAM1	0.809
									CNKSR1	0.836		FZD6	0.845		MAN2A1	0.845		FURIN	0.809		NCL	0.809
									TRIM5	0.836		B4GALT3	0.845		ST3GAL2	0.845		C4A	0.809		SLC9A1	0.809
									EHD4	0.836		TLR2	0.845		AP5B1	0.845		C4B_2	0.809		ORM2	0.809
									ADAP2	0.836		FAM20B	0.845		PLA2G4E	0.845		CFC1B	0.809		ITIH2	0.809
									EHD2	0.836		PPFIA2	0.845		MGAT5B	0.845		CFC1	0.809		CEL	0.809
									SAMHD1	0.836		LRP6	0.845		GALNTL6	0.845		MAPT	0.809		CR2	0.809
									TRIM17	0.836		B3GALNT1	0.845		KLHL12	0.845		CD28	0.809		CD33	0.809
									GAK	0.835		AP1G2	0.845		MIA3	0.845		CLU	0.809		CD22	0.809
									NPM1	0.835		SLIT2	0.845		DOP1A	0.845		HSPA5	0.809		ITGAX	0.809
									EEF1G	0.835		GLCE	0.845		ACER2	0.845		MAP2	0.809		MAG	0.809
									CLTC	0.835		CLSTN1	0.845		LRRK2	0.845		HSPA8	0.809		NEB	0.809
									BIRC2	0.835		UNC5C	0.845		SZT2	0.845		SLC2A1	0.809		FLNA	0.809
									ITPK1	0.835		CSPG5	0.845		ARMH3	0.845		SLC2A3	0.809		NF1	0.809
									SETDB1	0.835		RTN3	0.845		ARHGAP21	0.845		ITGAM	0.809		C5AR1	0.809
									COPS6	0.835		RASGRP1	0.845		HGSNAT	0.845		DMD	0.809		FGFR2	0.809
									NAP1L4	0.835		LARGE1	0.845		SCARA3	0.845		COL6A1	0.809		RYR1	0.809
									BAG1	0.835		NDST3	0.845		VASN	0.845		COL6A3	0.809		FUT4	0.809
									EDAR	0.835		F8	0.845		NAPEPLD	0.845		F5	0.809		TNXB	0.809
									PDLIM1	0.832		PLG	0.845		DENND5A	0.845		TPR	0.809		GPX3	0.809
									IKBKB	0.832		PLAT	0.845		MEAK7	0.845		BMP2	0.809		FGFR3	0.809
									LDB3	0.832		C3	0.845		BTNL8	0.845		CDH1	0.809		HNRNPA2B1	0.809
									UBE2I	0.832		FGA	0.845		SLC66A1	0.845		LAMP2	0.809		PROZ	0.809
									SMAD3	0.832		FGB	0.845		BTN2A1	0.845		ITGA4	0.809		ITGA6	0.809
									SKOR1	0.832		FGG	0.845		CHST9	0.845		F3	0.809		JAK1	0.809
									SATB1	0.832		TF	0.845		LPCAT2	0.845		HGF	0.809		PTPRB	0.809
									TGIF1	0.832		ANXA1	0.845		CHST15	0.845		CPM	0.809		PTPRD	0.809
									SMAD2	0.832		PRNP	0.845		HS2ST1	0.845		PKM	0.809		PTPRG	0.809
									CNGA3	0.832		ITGB3	0.845		RIC3	0.845		IDE	0.809		ATP2B4	0.809
									PDLIM3	0.832		CYP2E1	0.845		GALNT7	0.845		ANPEP	0.809		TNC	0.809
									NFIB	0.831		ICAM1	0.845		SGMS1	0.845		ARSB	0.809		MCM3	0.809
									HTRA2	0.831		ITGB1	0.845		ERC1	0.845		TIMP2	0.809		LAMA1	0.809
									PTPN1	0.831		ATP5F1B	0.845		ZDHHC17	0.845		CD44	0.809		FAS	0.809
									PEX2	0.831		ENO1	0.845		SLC15A3	0.845		TSHR	0.809		ITGB7	0.809
									ANP32A	0.831		ITGAV	0.845		HACE1	0.845		HSPA6	0.809		EEF1G	0.809
									BMX	0.831		LPL	0.845		DSEL	0.845		ITGA2	0.809		CAD	0.809
									VAV2	0.831		TPO	0.845		ABCA7	0.845		LGALS3	0.809		PDE4A	0.809
									MAP2K1	0.831		THBD	0.845		GPR137C	0.845		GABRB1	0.809		PSMB8	0.809
									NFIX	0.831		PROS1	0.845		TMEM130	0.845		TSPAN8	0.809		ADH6	0.809
									PSMD6	0.831		GP1BA	0.845		GALNT15	0.845		ORM2	0.809		PTPN6	0.809
									MAPK14	0.831		ABCB1	0.845		LARGE2	0.845		ITIH2	0.809		LMOD1	0.809
									TRIM60	0.831		ITGA2B	0.845		GALNT16	0.845		TNFRSF1B	0.809		OAS2	0.809
									MAVS	0.831		MELTF	0.845		MMGT1	0.845		ITGAL	0.809		PBLD	0.809
									TRIM42	0.831		FURIN	0.845		SLC15A4	0.845		FUT3	0.809		DDT	0.809
									FEZ1	0.831		CFC1B	0.845		CSGALNACT2	0.845		NT5E	0.809		PPP2R1A	0.809
									TBC1D2	0.831		CFC1	0.845		ARFGAP2	0.845		FGFR2	0.809		CEACAM8	0.809
									RNF122	0.831		CD28	0.845		ARFGAP1	0.845		BGN	0.809		L1CAM	0.809
									VAV3	0.831		CLU	0.845		ATP11C	0.845		FUT4	0.809		INPP5B	0.809
									TNFSF11	0.83		HSPA5	0.845		SIDT2	0.845		ENPP1	0.809		PRDX2	0.809
									SIAH2	0.83		SLC2A1	0.845		GALNT6	0.845		KCNA5	0.809		CCKAR	0.809
									NR3C1	0.83		ITGAM	0.845		B3GALNT2	0.845		FGFR3	0.809		ACSL1	0.809
									VIM	0.83		DMD	0.845		B3GNT7	0.845		CPN2	0.809		CDH5	0.809
									UCHL1	0.83		F5	0.845		IL17RD	0.845		MRC1	0.809		MPI	0.809
									PRKACA	0.83		BMP2	0.845		SLC35B2	0.845		ITGA6	0.809		IDUA	0.809
									TNFSF4	0.83		CDH1	0.845		SLC7A14	0.845		SLC6A2	0.809		ADD2	0.809
									GTF2E2	0.83		ITGA4	0.845		CSGALNACT1	0.845		CCNE1	0.809		PPM1A	0.809
									CSNK1A1	0.83		F3	0.845		PXYLP1	0.845		ACKR3	0.809		RPL4	0.809
									UBE2D3	0.83		CPM	0.845		CHPT1	0.845		ITGA3	0.809		TAGLN2	0.809
									UBE2L3	0.83		IDE	0.845		ZDHHC19	0.845		ACVR2A	0.809		HSPA9	0.809
									FOXO4	0.83		ARSB	0.845		ATL1	0.845		PON1	0.809		IGHMBP2	0.809
									IFI16	0.83		TIMP2	0.845		POMGNT1	0.845		DPP4	0.809		COL15A1	0.809
									JADE1	0.83		CD44	0.845		NCSTN	0.845		GABRR2	0.809		COL18A1	0.809
									GATAD2B	0.83		TSHR	0.845		GLG1	0.845		CD38	0.809		IL6ST	0.809
									KAT2A	0.83		JUNB	0.845		ATP6V0A1	0.845		PCSK6	0.809		CEACAM3	0.809
									GORASP2	0.83		ITGA2	0.845		SLC35B4	0.845		CD40LG	0.809		CEACAM6	0.809
									PICK1	0.83		LGALS3	0.845		SLC35C1	0.845		GNA11	0.809		CETN2	0.809
									PDLIM4	0.829		TSPAN8	0.845		RNF183	0.845		PDIA3	0.809		CD200	0.809
									HCN3	0.829		ITGAL	0.845		GNPNAT1	0.845		ADORA1	0.809		TMPO	0.809
									EPHA3	0.828		FUT3	0.845		RNF125	0.845		CHRNB4	0.809		PIK3CB	0.809
									LTBR	0.828		NT5E	0.845		C1GALT1C1	0.845		CCR7	0.809		EPS15	0.809
									PPFIA1	0.828		FGFR2	0.845		PLEKHA8	0.845		ABCC1	0.809		LIFR	0.809
									KAZN	0.828		BGN	0.845		ST6GAL2	0.845		ABCD1	0.809		PRCP	0.809
									TIAM2	0.828		FUT4	0.845		SPG11	0.845		MAN1A1	0.809		SLC1A2	0.809
									RNF148	0.828		KCNA5	0.845		TMEM87B	0.845		KDELR2	0.809		BTD	0.809
									PLEKHO2	0.828		FGFR3	0.845		C12orf66	0.845		BTC	0.809		MKI67	0.809
									PLEKHO1	0.827		MRC1	0.845		HS6ST2	0.845		CLCN1	0.809		BAG6	0.809
									LDB2	0.826		ITGA6	0.845		GPR137	0.845		BSG	0.809		UTRN	0.809
									PCNA	0.826		SLC6A2	0.845		TMEM74	0.845		TRIM23	0.809		IQGAP1	0.809
									ETS1	0.826		ACKR3	0.845		GBP5	0.845		ACVR1B	0.809		GSS	0.809
									CD27	0.826		ITGA3	0.845		LMTK3	0.845		TGFBR1	0.809		KRT6C	0.809
									FEN1	0.826		ACVR2A	0.845		TRAPPC9	0.845		ACVRL1	0.809		HSPA13	0.809
									MAP3K8	0.826		CD38	0.845		WDR24	0.845		ATP6V1A	0.809		SLC4A3	0.809
									TRIP10	0.826		PCSK6	0.845		SLC49A4	0.845		CUX1	0.809		AARS1	0.809
									NUDT18	0.826		CD40LG	0.845		SLC9A7	0.845		ADCY8	0.809		COMP	0.809
									LDB1	0.826		PDIA3	0.845		NOTCH4	0.845		IL15	0.809		VEGFC	0.809
									ANTXR1	0.826		CCR7	0.845		NEU1	0.845		ADCYAP1R1	0.809		TSC2	0.809
									ANLN	0.826		ABCC1	0.845		MPHOSPH9	0.845		MTOR	0.809		SLC26A2	0.809
									ZRANB1	0.826		MAN1A1	0.845		P2RX4	0.845		ECE1	0.809		LRBA	0.809
									TRIM75P	0.825		KDELR2	0.845		CHP1	0.845		SLC1A1	0.809		BCAM	0.809
									MAP2K7	0.825		BSG	0.845		GAL3ST1	0.845		AFM	0.809		ATP1A2	0.809
									RASGRF2	0.825		ACVR1B	0.845		TMEM175	0.845		ABCG1	0.809		ANXA11	0.809
									MCF2L	0.825		TGFBR1	0.845		PDCD10	0.845		NOTCH1	0.809		SMARCA4	0.809
									RNF13	0.825		ACVRL1	0.845		FUT8	0.845		RAP1GAP	0.809		HCFC1	0.809
									KPNA6	0.825		CUX1	0.845		ABCA2	0.845		GABRB2	0.809		GUCY2F	0.809
									NBN	0.825		IL15	0.845		WDR11	0.845		P2RY1	0.809		PGD	0.809
									GAPDH	0.825		ADCYAP1R1	0.845		PDGFD	0.845		KCNC1	0.809		HK2	0.809
									ALPL	0.825		ABCG1	0.845		CHST6	0.845		TRAPPC10	0.809		SUB1	0.809
									TFAP2A	0.825		NOTCH1	0.845		LMAN2L	0.845		SLC9A3	0.809		CACNA2D1	0.809
									TAL1	0.825		RAP1GAP	0.845		XYLT2	0.845		SLC11A1	0.809		EPHB4	0.809
									NR4A1	0.825		P2RY1	0.845		SLC35B3	0.845		MAN2A2	0.809		EPHB1	0.809
									RORA	0.825		KCNC1	0.845		EVA1A	0.845		VPS41	0.809		ARSF	0.809
									MSH2	0.825		TRAPPC10	0.845		RNF121	0.845		VEGFB	0.809		LAMB2	0.809
									MAPK9	0.825		SLC9A3	0.845		PLEKHA3	0.845		PSEN1	0.809		CDH4	0.809
									RANBP2	0.825		MAN2A2	0.845		ATP6V0A4	0.845		FLT3LG	0.809		CDH6	0.809
									STAT2	0.825		FLT3LG	0.845		OTOF	0.845		PSEN2	0.809		CDH11	0.809
									CRIP2	0.825		NDST1	0.845		TMBIM4	0.845		GNAQ	0.809		CDH12	0.809
									PRKCE	0.825		NDST2	0.845		GALNT9	0.845		P2RX1	0.809		CDH15	0.809
									ZBTB17	0.825		COPB1	0.845		PREB	0.845		GPM6A	0.809		RIPK4	0.809
									RASGRF1	0.825		COPA	0.845		ABCB6	0.845		CLCN4	0.809		JAM2	0.809
									ARHGEF7	0.825		CTSC	0.845		PNPLA8	0.845		CLCN5	0.809		PCBP3	0.809
									NEDD9	0.825		ITGA8	0.845		CHST11	0.845		CLCN6	0.809		ANTXR2	0.809
									NFE2L2	0.825		USP14	0.845		ATP13A2	0.845		CLCN7	0.809		EIF3E	0.809
									IMMT	0.825		HSPA2	0.845		ASAH2	0.845		CLCNKA	0.809		RAC3	0.809
									SARM1	0.825		CDH4	0.845		TLR8	0.845		NEK4	0.809		PSMA6	0.809
									FGD5	0.825		CDH6	0.845		SPHK2	0.845		NDST1	0.809		HNRNPK	0.809
									SKAP1	0.825		CDH11	0.845		CHST12	0.845		NDST2	0.809		PPP1CA	0.809
									NGEF	0.825		ITGA1	0.845		VPS45	0.845		COPB1	0.809		PPP1CB	0.809
									PPFIBP2	0.825		TMEM50B	0.845		AGPAT3	0.845		COPA	0.809		RACK1	0.809
									TOPBP1	0.825		BACE1	0.845		ST6GALNAC1	0.845		CTSC	0.809		PPP2CA	0.809
									ANKS1A	0.825		ANTXR2	0.845		SACM1L	0.845		ITGA8	0.809		SIRPA	0.809
									TIFA	0.825		NRXN1	0.845		LMBRD1	0.845		USP14	0.809		GPC5	0.809
									DNAJA3	0.825		CXCR4	0.845		MIOS	0.845		HSPA2	0.809		JAG1	0.809
									ACAP3	0.825		ST8SIA6	0.845		SMPD4	0.845		SLC12A2	0.809		TMPRSS15	0.809
									DCLRE1C	0.825		ADAM8	0.845		GALNT8	0.845		CDH4	0.809		HSPG2	0.809
									CYTH2	0.825		ASIC1	0.845		SMPD3	0.845		CDH6	0.809		HNRNPU	0.809
									TSG101	0.825		CX3CL1	0.845		SLC2A8	0.845		CDH11	0.809		CAP1	0.809
									OSBPL8	0.825		TMF1	0.845		B3GNT2	0.845		ITGA1	0.809		PFKP	0.809
									ING2	0.825		PKD1	0.845		CABP1	0.845		TMEM50B	0.809		ROR1	0.809
									MAGEH1	0.825		ATP2C1	0.845		PLCE1	0.845		BACE1	0.809		CNTN2	0.809
									HIPK3	0.825		HNRNPU	0.845		STX18	0.845		SNX16	0.809		NRG1	0.809
									KLHL8	0.825		SLC6A3	0.845		COPG2	0.845		ANTXR2	0.809		TEK	0.809
									APEX2	0.825		ROR1	0.845		CTSZ	0.845		NRXN1	0.809		GUCY2D	0.809
									HDAC5	0.825		H1-1	0.845		B4GALT6	0.845		ACTB	0.809		DST	0.809
									CERT1	0.825		GCNT1	0.845		SLC2A6	0.845		CXCR4	0.809		GBE1	0.809
									NCOR2	0.825		TGFBR3	0.845		LNPEP	0.845		ST8SIA6	0.809		EIF4G1	0.809
									CNGA1	0.824		MST1R	0.845		DSE	0.845		ACTG1	0.809		ATP7A	0.809
									TRIM29	0.824		GRIN1	0.845		TPCN1	0.845		ACTG2	0.809		SSBP1	0.809
									BICD2	0.824		SLC34A1	0.845		MGAT4A	0.845		ACTC1	0.809		SLC18A2	0.809
									BICD1	0.824		GOLGA3	0.845		NOTCH3	0.845		ACTA1	0.809		TYRO3	0.809
									KCNH8	0.824		GOLGA2	0.845		MYO6	0.845		ADAM8	0.809		RPL18	0.809
									RTKN	0.824		CD47	0.845		ST3GAL5	0.845		ASIC1	0.809		ARHGAP1	0.809
									EHD1	0.824		MGAT5	0.845		PPP6R1	0.845		OLR1	0.809		TGM3	0.809
									SPTBN5	0.824		SLC10A7	0.845		MAPK8IP3	0.845		CX3CL1	0.809		MFGE8	0.809
									EHD3	0.824		GALNT2	0.845		ENTPD4	0.845		TMF1	0.809		ADCY2	0.809
									SNX6	0.824		KCNH2	0.845		HPSE	0.845		DAB2	0.809		RBL2	0.809
									BMPR1B	0.823		GRIN2A	0.845		ITM2B	0.845		PKD1	0.809		NIPAL4	0.809
									SCAMP1	0.823		LMAN2	0.845		SLC9A8	0.845		LRP2	0.809		FUT7	0.809
									OPHN1	0.823		ANK3	0.845		PTPN22	0.845		ATP2C1	0.809		GTF3C1	0.809
									DHFR	0.823		PLA2R1	0.845		TMED3	0.845		ATP11A	0.809		AKAP13	0.809
									SP1	0.823		MALL	0.845		COPG1	0.845		CDKL1	0.809		EFEMP1	0.809
									RARA	0.823		GRIN2B	0.845		ARFGEF2	0.845		HNRNPU	0.809		BPTF	0.809
									EGR1	0.823		SLAMF1	0.845		CD81	0.844		IFITM3	0.809		KIF5A	0.809
									ERCC3	0.823		SLC39A6	0.845		IGLON5	0.841		SLC6A3	0.809		MAP3K12	0.809
									NFKB1	0.823		GOLGA4	0.845		ITPR1	0.838		ROR1	0.809		CNTN1	0.809
									ARNT	0.823		ADAM9	0.845		RGP1	0.838		H1-1	0.809		GRIN2A	0.809
									TGFBR2	0.823		ROCK1	0.845		USP6NL	0.838		GCNT1	0.809		FAP	0.809
									NUP62	0.823		PICALM	0.845		COG5	0.838		TGFBR3	0.809		PTPRJ	0.809
									CDKN1B	0.823		SERINC3	0.845		MPZL2	0.832		CENPC	0.809		PTPN13	0.809
									VASP	0.823		IQGAP2	0.845		COL14A1	0.831		MST1R	0.809		ANK3	0.809
									CDK9	0.823		CUL3	0.845		CEP78	0.831		GRIN1	0.809		PLA2R1	0.809
									ARHGDIA	0.823		AAMP	0.845		MYOM3	0.831		SLC34A1	0.809		CALCOCO2	0.809
									KIF11	0.823		DSG2	0.845		EGFLAM	0.831		ENPEP	0.809		ATM	0.809
									F2RL1	0.823		LRRC32	0.845		LRRC31	0.831		GOLGA3	0.809		PTPRS	0.809
									BIRC3	0.823		GALNT3	0.845		ABI3BP	0.831		GOLGA2	0.809		ZNF177	0.809
									TDG	0.823		HSP90AA2P	0.845		FBXL6	0.831		MFGE8	0.809		NNT	0.809
									HES1	0.823		DIP2A	0.845		LRR1	0.831		CD47	0.809		TNK1	0.809
									TRADD	0.823		GOLGB1	0.845		FBXL15	0.831		MGAT5	0.809		MADCAM1	0.809
									LHX8	0.823		NUMA1	0.845		FBXL5	0.831		AHNAK	0.809		SLC12A1	0.809
									MAST2	0.823		SEC23B	0.845		CD8A	0.829		SLC10A7	0.809		TSTA3	0.809
									MED25	0.823		SHH	0.845		CD80	0.829		GALNT2	0.809		CDH18	0.809
									SH3RF1	0.823		TRIP11	0.845		CXADR	0.829		KCNH2	0.809		TPBG	0.809
									JMY	0.823		CNGA2	0.845		F11R	0.829		GRIN2A	0.809		AAMP	0.809
									LMX1A	0.823		EXT1	0.845		CNTN2	0.828		LMAN2	0.809		MOGS	0.809
									PSMD1	0.823		NTRK2	0.845		PTPRM	0.825		ANK3	0.809		ALCAM	0.809
									NPAS2	0.823		MAN2A1	0.845		NCAM1	0.824		PLA2R1	0.809		LAMC2	0.809
									CLSPN	0.823		ST3GAL2	0.845		IGKV1D-39	0.823		MALL	0.809		SHROOM2	0.809
									DDX21	0.823		AOC3	0.845		PTPN2	0.823		FADD	0.809		CKAP5	0.809
									IL17RB	0.823		MGAT5B	0.845		PTPN3	0.823		MMRN1	0.809		LRP8	0.809
									NLK	0.823		GALNTL6	0.845		PTPRR	0.823		GRIN2B	0.809		DSG2	0.809
									ZMYND8	0.823		ANO6	0.845		PTPRU	0.823		CLN3	0.809		SAFB2	0.809
									CBLC	0.823		AMOT	0.845		ESAM	0.823		SLAMF1	0.809		DYNC1H1	0.809
									GIT1	0.823		KLHL12	0.845		VSIR	0.823		AP3B2	0.809		FKBP8	0.809
									TNFRSF18	0.823		HSP90AA4P	0.845		NLRC3	0.822		SLC39A6	0.809		WFDC2	0.809
									FHOD1	0.823		MIA3	0.845		NLRP4	0.822		GOLGA4	0.809		FAT1	0.809
									IRAK3	0.823		DOP1A	0.845		HAPLN2	0.822		ADAM9	0.809		DIP2A	0.809
									APOH	0.822		ACER2	0.845		NRP1	0.821		ROCK1	0.809		LTBP2	0.809
									HOOK2	0.822		LRRK2	0.845		SCAMP2	0.821		PICALM	0.809		CHD4	0.809
									TUBG2	0.822		ARMH3	0.845		DHX15	0.821		SERINC3	0.809		CRYM	0.809
									CNOT1	0.821		ARHGAP21	0.845		LRP5	0.821		IQGAP2	0.809		SLC17A1	0.809
									HMSD	0.821		GPRC6A	0.845		VAMP4	0.821		CUL3	0.809		ARL6IP1	0.809
									AGPS	0.821		SCARA3	0.845		LRP6	0.821		AAMP	0.809		RAB3GAP1	0.809
									RHOD	0.821		NAPEPLD	0.845		STAU1	0.821		SPTAN1	0.809		AGER	0.809
									SYT5	0.821		DENND5A	0.845		CLDN1	0.821		DAG1	0.809		PPP2R5A	0.809
									CHL1	0.821		ISLR2	0.845		ITGB3	0.821		DSG2	0.809		PPA1	0.809
									HNRNPR	0.821		CLEC9A	0.845		ICAM1	0.821		LRRC32	0.809		NECTIN1	0.809
									HR	0.821		UNC5D	0.845		ITGB1	0.821		GALNT3	0.809		PTPRK	0.809
									HCRTR1	0.821		CD109	0.845		CDK1	0.821		HSP90AA2P	0.809		IRF4	0.809
									VEGFD	0.821		ADAMTS13	0.845		ITGAV	0.821		KCNJ11	0.809		FCN2	0.809
									MARCHF6	0.821		CHST9	0.845		CD28	0.821		DIP2A	0.809		HERC1	0.809
									EIF5B	0.821		LPCAT2	0.845		ITGA4	0.821		GOLGB1	0.809		CD226	0.809
									LRP4	0.821		CHST15	0.845		IDE	0.821		CASP8	0.809		GRIK4	0.809
									AOC2	0.821		HS2ST1	0.845		CD36	0.821		NUMA1	0.809		SEPTIN7	0.809
									SEC24D	0.821		STRC	0.845		ITGA2	0.821		LAPTM4A	0.809		IGFBP7	0.809
									CCNB2	0.821		OTOA	0.845		EIF2AK2	0.821		PCM1	0.809		TNXA	0.809
									ABCC6	0.821		RIC3	0.845		CR2	0.821		SEC23B	0.809		GRIK5	0.809
									ABCB11	0.821		GALNT7	0.845		MRC1	0.821		SHH	0.809		LAMA3	0.809
									PCNT	0.821		RTN4RL2	0.845		ACKR3	0.821		TRIP11	0.809		PTPRO	0.809
									RAB36	0.821		SGMS1	0.845		ACVR2A	0.821		CNGA2	0.809		TXNRD1	0.809
									CCNE2	0.821		ERC1	0.845		CALR	0.821		EXT1	0.809		KIAA1109	0.809
									A2M	0.821		ZDHHC17	0.845		SERPINB3	0.821		C3AR1	0.809		HYAL4	0.809
									LDLR	0.821		LRRC8A	0.845		CLDN6	0.821		NTRK2	0.809		TCTN1	0.809
									PDGFA	0.821		SULF2	0.845		CXCR4	0.821		MAN2A1	0.809		TYSND1	0.809
									SERPINA5	0.821		SULF1	0.845		TUBA1B	0.821		ST3GAL2	0.809		BBS9	0.809
									SERPINA7	0.821		SCUBE1	0.845		ADARB1	0.821		AOC3	0.809		CCDC88A	0.809
									INSR	0.821		SCUBE3	0.845		HNRNPU	0.821		AP5B1	0.809		PARP14	0.809
									ITGAV	0.821		CDH26	0.845		TGFBR3	0.821		PLA2G4E	0.809		TIGIT	0.809
									PROS1	0.821		HACE1	0.845		SLC20A2	0.821		MGAT5B	0.809		MMEL1	0.809
									MME	0.821		ADGRF5	0.845		SLAMF1	0.821		GALNTL6	0.809		FILIP1L	0.809
									CLTB	0.821		ADGRG2	0.845		DAG1	0.821		ANO6	0.809		SVEP1	0.809
									GIMD1	0.821		DSEL	0.845		SELPLG	0.821		AMOT	0.809		GREB1	0.809
									KIT	0.821		ABCA7	0.845		RFTN1	0.821		SLC39A12	0.809		COBLL1	0.809
									ETFA	0.821		PROM2	0.845		CLVS2	0.821		KLHL12	0.809		VWA2	0.809
									HSD3B1	0.821		VWDE	0.845		PLD3	0.821		WDR81	0.809		XKR9	0.809
									HGF	0.821		TMEM130	0.845		DDX60	0.821		HSP90AA4P	0.809		XKR6	0.809
									IL1R1	0.821		GALNT15	0.845		SUPV3L1	0.821		TMEM67	0.809		CRB2	0.809
									ANPEP	0.821		LARGE2	0.845		MICALL1	0.821		AKAP4	0.809		SLC27A3	0.809
									GSPT1	0.821		GALNT16	0.845		TNFRSF14	0.821		MIA3	0.809		NOL9	0.809
									YBX3	0.821		MMGT1	0.845		HBEGF	0.821		DOP1A	0.809		CFAP70	0.809
									TYRP1	0.821		CSGALNACT2	0.845		TMEM79	0.821		ACER2	0.809		EYS	0.809
									SLC9A1	0.821		ARFGAP2	0.845		OSBPL11	0.821		LRRK2	0.809		TREML2	0.809
									HNRNPA2B1	0.821		ARFGAP1	0.845		TMEM59	0.821		SZT2	0.809		PDZK1	0.809
									CCNE1	0.821		GALNT6	0.845		ACE2	0.821		ARMH3	0.809		MAGI3	0.809
									HSD3B2	0.821		B3GALNT2	0.845		DHX33	0.821		UBR4	0.809		VPS13D	0.809
									CANX	0.821		B3GNT7	0.845		PRKRIP1	0.821		ARHGAP21	0.809		CDKAL1	0.809
									GNA15	0.821		IL17RD	0.845		AGO3	0.821		GPRC6A	0.809		KIAA0319	0.809
									SSTR1	0.821		SEMA6D	0.845		AGO4	0.821		SEL1L2	0.809		CARMIL1	0.809
									SDHA	0.821		NLGN2	0.845		DDX21	0.821		KIAA0319	0.809		RNF213	0.809
									SSTR4	0.821		TSPAN14	0.845		MBNL1	0.821		ANO1	0.809		METRNL	0.809
									CCKAR	0.821		CYP2W1	0.845		DROSHA	0.821		HGSNAT	0.809		LPCAT4	0.809
									OPRK1	0.821		SLC35B2	0.845		ADARB2	0.821		SCARA3	0.809		LMBRD2	0.809
									OPRL1	0.821		CD200R1	0.845		STAU2	0.821		VASN	0.809		C2orf16	0.809
									IQGAP1	0.821		CSGALNACT1	0.845		XPR1	0.821		NAPEPLD	0.809		ATL3	0.809
									NPBWR2	0.821		PXYLP1	0.845		AGO2	0.821		DENND5A	0.809		CARMIL2	0.809
									RGS6	0.821		CHPT1	0.845		AGO1	0.821		MIS18BP1	0.809		SIGIRR	0.809
									SULT1E1	0.821		ZDHHC19	0.845		ZFR2	0.821		MEAK7	0.809		DHRS7B	0.809
									GNAQ	0.821		LMO7	0.845		DICER1	0.821		TRIM40	0.809		SLC27A4	0.809
									NUDT2	0.821		ATL1	0.845		MYH4	0.821		POTEE	0.809		SLC27A1	0.809
									INSL3	0.821		ADGRV1	0.845		OAS3	0.821		TMEM107	0.809		NCEH1	0.809
									HCFC1	0.821		POMGNT1	0.845		LY96	0.821		KIAA1324	0.809		BRAT1	0.809
									GUCY2F	0.821		LPAR1	0.845		PTPN1	0.82		ISLR2	0.809		LRFN4	0.809
									AKR1D1	0.821		GHSR	0.845		PTPN11	0.82		CLEC9A	0.809		OGFOD3	0.809
									PCBP4	0.821		ABCC2	0.845		SOAT2	0.818		UNC5D	0.809		CSPG4	0.809
									RAC3	0.821		GLG1	0.845		CPE	0.818		CD109	0.809		PCSK4	0.809
									RAC1	0.821		SLC35B4	0.845		LMAN1	0.818		SLC66A1	0.809		XKR5	0.809
									RACK1	0.821		SLC35C1	0.845		RAB1A	0.818		SLCO4C1	0.809		C16orf89	0.809
									GUCY2D	0.821		ERP27	0.845		TGM3	0.818		ADAMTS13	0.809		NPNT	0.809
									EIF4G1	0.821		GNPNAT1	0.845		EP300	0.818		LPCAT2	0.809		ISLR2	0.809
									EEF1A2	0.821		RNF125	0.845		ARFRP1	0.818		ARC	0.809		TREML4	0.809
									SPAG1	0.821		C1GALT1C1	0.845		HHAT	0.818		CHST15	0.809		CLEC9A	0.809
									LRP1	0.821		PLEKHA8	0.845		MBOAT1	0.818		HS2ST1	0.809		UNC5D	0.809
									AKAP13	0.821		ST6GAL2	0.845		KMT2C	0.818		STRC	0.809		FAT4	0.809
									ANK3	0.821		TMEM87B	0.845		TMEM68	0.818		OTOA	0.809		GIGYF2	0.809
									AKAP6	0.821		HS6ST2	0.845		HHATL	0.818		ATG9A	0.809		THSD4	0.809
									MAB21L1	0.821		SLC46A1	0.845		AGPAT4	0.818		TMC6	0.809		PPP1R3F	0.809
									LRP8	0.821		DCBLD2	0.845		STOML1	0.818		TRIM46	0.809		CDHR3	0.809
									GAS6	0.821		ADGRA2	0.845		BTN3A3	0.817		RIC3	0.809		TOM1L2	0.809
									BMS1	0.821		GBP5	0.845		SIGLEC6	0.817		GALNT7	0.809		HJV	0.809
									GAPVD1	0.821		LMTK3	0.845		MPZL1	0.817		SYT9	0.809		VPS13C	0.809
									ANKRD1	0.821		TRAPPC9	0.845		IGKV1-5	0.817		PIP4P1	0.809		IKBIP	0.809
									ETFDH	0.821		SLC9A7	0.845		IGKV2D-40	0.817		SYVN1	0.809		SUPT6H	0.809
									SEPTIN7	0.821		NOTCH4	0.845		IGKV2D-28	0.817		RTN4RL2	0.809		TAOK1	0.809
									ADRM1	0.821		MPHOSPH9	0.845		IGKV2D-28	0.817		VPS36	0.809		DYM	0.809
									NTRK3	0.821		CHP1	0.845		IGKV2D-28	0.817		SGMS1	0.809		TMC6	0.809
									EXOC3L4	0.821		EGFL8	0.845		IGLV1-47	0.817		TMEM17	0.809		TMC4	0.809
									TYSND1	0.821		ADAM2	0.845		IGHV3-23	0.817		ADGRG3	0.809		PKD1L2	0.809
									ARL13B	0.821		GAL3ST1	0.845		IGHV3-23	0.817		ERC1	0.809		LRP10	0.809
									ZNF385B	0.821		ERP44	0.845		IGHV3-13	0.817		ZDHHC17	0.809		HUWE1	0.809
									MPP7	0.821		PDCD10	0.845		IGHV3-23	0.817		SLC9A9	0.809		TMPRSS11B	0.809
									ABCC10	0.821		PLVAP	0.845		IGHV3-23	0.817		LRRC8A	0.809		DAAM2	0.809
									MAGI3	0.821		FUT8	0.845		IGHV3-23	0.817		SULF2	0.809		CDH24	0.809
									NDUFAF5	0.821		ACE2	0.845		IGHV3-23	0.817		SULF1	0.809		ANKLE2	0.809
									ATL3	0.821		PDGFD	0.845		IGHV3-23	0.817		SCUBE1	0.809		PDPN	0.809
									DHRS7B	0.821		CHST6	0.845		IGHV3-7	0.817		SCUBE3	0.809		RASAL3	0.809
									HEPHL1	0.821		LMAN2L	0.845		IGHV3-7	0.817		CDH26	0.809		CILP2	0.809
									ERAP2	0.821		CDH19	0.845		IGHV3-9	0.817		SLC15A3	0.809		AEBP1	0.809
									ACSM6	0.821		XYLT2	0.845		TRBC1	0.817		HACE1	0.809		EGFL6	0.809
									NFRKB	0.821		SLC35B3	0.845		IGKV3-15	0.817		ADGRF5	0.809		NAV3	0.809
									LVRN	0.821		P2RY12	0.845		IGKV1-39	0.817		MCOLN2	0.809		SCUBE3	0.809
									PAOX	0.821		CDH23	0.845		IGKV3-11	0.817		ADGRG2	0.809		DNAJC10	0.809
									PAQR6	0.821		DCSTAMP	0.845		IGKV3-20	0.817		DSEL	0.809		CDH26	0.809
									RNF207	0.821		KCNN2	0.845		IGLV1-51	0.817		ABCA7	0.809		NRM	0.809
									GVINP1	0.821		SEMA6C	0.845		IGLV1-51	0.817		ORMDL3	0.809		EXOC8	0.809
									EFL1	0.821		SLITRK6	0.845		IGKV3-20	0.817		BEST3	0.809		ALDH16A1	0.809
									CAMKMT	0.821		ANTXR1	0.845		IGKV3-20	0.817		PROM2	0.809		H1FOO	0.809
									SERPINA9	0.821		RNF121	0.845		CD33	0.817		VWDE	0.809		KMT2E	0.809
									MMAA	0.821		PLEKHA3	0.845		CEACAM3	0.817		GPR137C	0.809		DCP1B	0.809
									FOXRED2	0.821		LY9	0.845		JAM2	0.817		TMEM130	0.809		ADGRF5	0.809
									GSPT2	0.821		TNS1	0.845		BTN3A2	0.817		GALNT15	0.809		XRN1	0.809
									RPTOR	0.821		LPAR2	0.845		IGHV3-7	0.817		LARGE2	0.809		VWDE	0.809
									GTPBP8	0.821		OTOF	0.845		QPCT	0.817		GALNT16	0.809		RUSC2	0.809
									OXR1	0.821		TMBIM4	0.845		TIGIT	0.817		MMGT1	0.809		ASCC3	0.809
									UNC13C	0.821		GALNT9	0.845		OSCAR	0.817		SLC15A4	0.809		EHBP1L1	0.809
									PDPR	0.821		PREB	0.845		HAVCR2	0.817		CSGALNACT2	0.809		STAG2	0.809
									MYO3A	0.821		APMAP	0.845		SNED1	0.817		ARFGAP2	0.809		LILRB2	0.809
									GIMAP7	0.821		ABCB6	0.845		VSIG2	0.817		CD177	0.809		SFRP1	0.809
									RFESD	0.821		PNPLA8	0.845		MXRA8	0.817		ARFGAP1	0.809		PNKD	0.809
									ENOX1	0.821		CHST11	0.845		TRIM9	0.817		ATP11C	0.809		MINK1	0.809
									SDR42E1	0.821		FZD3	0.845		LRRN3	0.817		SIDT2	0.809		TMEM102	0.809
									ABCA5	0.821		SCUBE2	0.845		FOLH1B	0.817		SLC38A9	0.809		IL17RC	0.809
									TAF15	0.821		ASAH2	0.845		GP6	0.817		SCCPDH	0.809		ZBTB38	0.809
									BRF1	0.821		TLR8	0.845		CD274	0.817		GALNT6	0.809		DYNC2H1	0.809
									DVL3	0.821		CHST12	0.845		COL20A1	0.817		B3GALNT2	0.809		ARRDC4	0.809
									SECISBP2L	0.821		DUOX2	0.845		CD300A	0.817		B3GNT7	0.809		GSTCD	0.809
									ABCC11	0.821		DUOX1	0.845		TFR2	0.817		IL17RD	0.809		LFNG	0.809
									RHOV	0.821		IL17RB	0.845		TMEM150C	0.815		BEST2	0.809		DOCK8	0.809
									AGAP3	0.821		VPS45	0.845		CUX1	0.815		SEMA6D	0.809		SYNE1	0.809
									GNRHR2	0.821		AGPAT3	0.845		RRAGB	0.815		NLGN2	0.809		USP32	0.809
									MAGI1	0.821		ST6GALNAC1	0.845		RRAGA	0.815		TSPAN14	0.809		GPRC5A	0.809
									VAT1	0.821		IGSF5	0.845		DAGLB	0.815		CYP2W1	0.809		SEMA6D	0.809
									AKAP9	0.821		SACM1L	0.845		ST6GALNAC4	0.815		SLC35B2	0.809		PLBD2	0.809
									HEPH	0.821		SMPD4	0.845		TMED7	0.815		SLC7A14	0.809		SLC22A8	0.809
									UTP23	0.821		GALNT8	0.845		TLR4	0.813		CD200R1	0.809		CD200R1	0.809
									PAXX	0.821		CLDND1	0.845		PDGFRB	0.813		MCOLN3	0.809		DSCAML1	0.809
									GTPBP2	0.821		SMPD3	0.845		BTNL10	0.812		TRAF3IP1	0.809		PKD1L1	0.809
									RHOBTB2	0.821		B3GNT2	0.845		CD276	0.812		CSGALNACT1	0.809		PIGO	0.809
									RAB34	0.821		NLGN3	0.845		BTNL9	0.812		PXYLP1	0.809		IPO4	0.809
									LSG1	0.821		GPRC5B	0.845		ERMAP	0.812		RHBDD1	0.809		FRS2	0.809
									RAB17	0.821		CABP1	0.845		SEMA3G	0.812		DENND1A	0.809		LRRN4	0.809
									KCNH6	0.821		PLCE1	0.845		MALT1	0.812		ATP8B4	0.809		BRK1	0.809
									SYT4	0.821		STX18	0.845		BTNL2	0.812		CHPT1	0.809		HEXD	0.809
									RANBP17	0.821		COPG2	0.845		CRTAM	0.811		CEMIP	0.809		CANT1	0.809
									SLC12A5	0.821		TRPC4	0.845		TRGC2	0.811		PDCD6IP	0.809		SLC13A3	0.809
									EHMT1	0.821		TNFRSF10D	0.845		TRGC1	0.811		ZDHHC19	0.809		ADGRV1	0.809
									CHD8	0.821		CTSZ	0.845		PDCD1	0.811		LMO7	0.809		SYNE2	0.809
									MIEF1	0.821		B4GALT6	0.845		CD244	0.811		ABCA5	0.809		ACOT11	0.809
									KCNH7	0.821		CNTNAP2	0.845		SLAMF7	0.811		ATL1	0.809		MUC16	0.809
									LANCL2	0.821		AJAP1	0.845		FAM168B	0.809		ADGRV1	0.809		TTN	0.809
									OLA1	0.821		ADAMTS7	0.845		ILVBL	0.809		POMGNT1	0.809		ROBO4	0.809
									ABCB8	0.821		DSE	0.845		SSC5D	0.809		NCSTN	0.809		FAM3C	0.809
									CNTLN	0.821		NRXN1	0.845		NBAS	0.809		FIG4	0.809		PSMF1	0.809
									TOR4A	0.821		PLXNB3	0.845		RAB19	0.809		EDEM1	0.809		NDRG1	0.809
									VPS18	0.821		FZD10	0.845		MTMR11	0.809		NUP205	0.809		NUP205	0.809
									TJP2	0.821		MGAT4A	0.845		PI4KAP2	0.809		LPAR1	0.809		PXDN	0.809
									SEPTIN3	0.821		NOTCH3	0.845		POTEF	0.809		GHSR	0.809		NECTIN2	0.809
									SARDH	0.821		TNFSF18	0.845		CNOT1	0.809		ABCC2	0.809		TNR	0.809
									KCNH3	0.821		ST3GAL5	0.845		STRCP1	0.809		GLG1	0.809		EDA	0.809
									SYNPO2	0.821		FZD1	0.845		SERINC4	0.809		ATP6V0A1	0.809		SLCO2A1	0.809
									MAGED2	0.821		BSN	0.845		ANXA2P2	0.809		SLC35B4	0.809		USP9X	0.809
									AGAP1	0.821		PPP6R1	0.845		MYH7B	0.809		SLC35C1	0.809		CD101	0.809
									AURKA	0.82		MAPK8IP3	0.845		A2ML1	0.809		VPS33A	0.809		MED12	0.809
									TADA3	0.82		SLC7A11	0.845		TMEM178B	0.809		RNF183	0.809		IGSF8	0.809
									NKX2-1	0.82		ENTPD4	0.845		FZD9	0.809		ERP27	0.809		C11orf52	0.809
									IRF8	0.82		ITM2B	0.845		GTPBP1	0.809		ERLEC1	0.809		ADIPOR1	0.809
									UBE3A	0.82		SLC9A8	0.845		TNFRSF10A	0.809		GNPNAT1	0.809		EXOC4	0.809
									ACACA	0.82		PTPN22	0.845		PGRMC1	0.809		RNF125	0.809		CREB3L1	0.809
									TRIM72	0.82		TMED3	0.845		WWP2	0.809		C1GALT1C1	0.809		GALM	0.809
									CADPS2	0.82		TLN1	0.845		PIK3CD	0.809		PELI1	0.809		CMBL	0.809
									CARM1	0.82		ANGPTL3	0.845		SLC28A1	0.809		CFAP36	0.809		PGM2	0.809
									ZFPM2	0.82		CORIN	0.845		AGRN	0.809		SNF8	0.809		VSIG2	0.809
									CADPS	0.82		TRPV2	0.845		UPK2	0.809		PLEKHA8	0.809		ABCC11	0.809
									PLAGL2	0.82		GPC6	0.845		PODXL	0.809		ST6GAL2	0.809		WNK4	0.809
									PHOX2A	0.819		COPG1	0.845		MAN2B1	0.809		SPG11	0.809		HHIPL1	0.809
									PKN2	0.819		ARFGEF2	0.845		FBP2	0.809		TMEM87B	0.809		DCHS1	0.809
									HIVEP3	0.819		CDH10	0.845		PDXK	0.809		C9orf72	0.809		PGBD1	0.809
									PHLDB2	0.819		CD81	0.844		PLPP3	0.809		C12orf66	0.809		FCRL2	0.809
									CCAR1	0.819		IGLON5	0.841		CIT	0.809		HS6ST2	0.809		FCRL1	0.809
									SIPA1	0.819		CEP78	0.841		ENPP3	0.809		GPR137	0.809		DNHD1	0.809
									QSOX1	0.818		FBXL5	0.841		APOL1	0.809		TMEM74	0.809		NECTIN4	0.809
									TCAP	0.818		TMEM150C	0.838		UNC13B	0.809		SLC46A1	0.809		FCRL3	0.809
									CFLAR	0.818		ITPR1	0.838		TNFRSF10C	0.809		DCBLD2	0.809		AGAP3	0.809
									ACTN4	0.818		RRAGB	0.838		POLR3A	0.809		ADGRA2	0.809		IPO9	0.809
									PAPLN	0.818		RRAGA	0.838		EREG	0.809		GBP5	0.809		FCRL4	0.809
									BCL10	0.818		DAGLB	0.838		HGS	0.809		KCNC2	0.809		SORCS2	0.809
									TIMP1	0.818		RGP1	0.838		SLC27A2	0.809		LMTK3	0.809		TSPAN32	0.809
									FGG	0.818		USP6NL	0.838		XPO1	0.809		TRAPPC9	0.809		FCRL5	0.809
									HRG	0.818		COG5	0.838		ATP2A1	0.809		TMEM237	0.809		SIGLEC11	0.809
									SHBG	0.818		MPZL2	0.832		PIP5K1B	0.809		BBS4	0.809		HMCN1	0.809
									SPARC	0.818		NLRC3	0.832		PLXNB2	0.809		WDR24	0.809		WRNIP1	0.809
									NEFH	0.818		IGKV1D-39	0.831		PFAS	0.809		CLCC1	0.809		VAT1	0.809
									MIF	0.818		PTPN2	0.831		ADAMTS3	0.809		SLC49A4	0.809		KIR2DL4	0.809
									B4GALT1	0.818		PTPN3	0.831		CEP290	0.809		OSBPL9	0.809		COL12A1	0.809
									BCL3	0.818		PTPRM	0.831		SNPH	0.809		SLC9A7	0.809		GPA33	0.809
									ANOS1	0.818		COL14A1	0.831		GNPAT	0.809		NOTCH4	0.809		H2BC14	0.809
									LMO2	0.818		PTPRR	0.831		LAMA5	0.809		NEU1	0.809		AGPAT1	0.809
									MSX1	0.818		MYOM3	0.831		SLC22A1	0.809		MPHOSPH9	0.809		EGFL8	0.809
									CBX5	0.818		EGFLAM	0.831		ACOX3	0.809		P2RX4	0.809		ADAM2	0.809
									RPL5	0.818		LRRC31	0.831		NPHP1	0.809		CHP1	0.809		SEMA3C	0.809
									ARL4D	0.818		ABI3BP	0.831		SLC16A6	0.809		SLC30A3	0.809		MXRA8	0.809
									TIRAP	0.818		FBXL6	0.831		ABCC3	0.809		GABRG3	0.809		PDCD2L	0.809
									PIN1	0.818		PTPRU	0.831		ABCC5	0.809		EGFL8	0.809		EDEM2	0.809
									TSTA3	0.818		ESAM	0.831		CAPN5	0.809		ADAM2	0.809		TMEM109	0.809
									WFDC2	0.818		LRR1	0.831		CFLAR	0.809		GAL3ST1	0.809		ELOVL1	0.809
									CERKL	0.818		FBXL15	0.831		FLRT2	0.809		ERP44	0.809		PAPOLG	0.809
									MAP1S	0.818		VSIR	0.831		MSH5	0.809		TTYH2	0.809		BBS2	0.809
									TAOK1	0.818		CD8A	0.829		ZW10	0.809		TMEM175	0.809		PAPPA2	0.809
									CPAMD8	0.818		CXADR	0.829		SPINT1	0.809		PDCD10	0.809		ACE2	0.809
									CDKN2A	0.818		F11R	0.829		MAP3K13	0.809		VAMP8	0.809		HELZ2	0.809
									PCYOX1L	0.818		IL27RA	0.828		GPAA1	0.809		YIPF2	0.809		PITPNM2	0.809
									WFIKKN2	0.818		NCAM1	0.824		MTSS1	0.809		PLVAP	0.809		UACA	0.809
									EDEM1	0.818		EPHA2	0.824		EMC8	0.809		FUT8	0.809		RAB34	0.809
									ARL8A	0.818		ACAN	0.823		MGAM	0.809		ACE2	0.809		EDEM3	0.809
									SIRT1	0.818		NLRP4	0.822		PROM1	0.809		ABCA2	0.809		API5	0.809
									WFIKKN1	0.818		HAPLN2	0.822		SLC26A4	0.809		SLC29A3	0.809		TINAGL1	0.809
									WFDC6	0.818		SCAMP2	0.821		TSPAN6	0.809		NUF2	0.809		LSG1	0.809
									SDR39U1	0.818		DHX15	0.821		BUB1	0.809		WDR11	0.809		DDX47	0.809
									ARL8B	0.818		LAMTOR5	0.821		ACTN4	0.809		UBXN6	0.809		RAB17	0.809
									UGGT1	0.818		LRP5	0.821		SYNGR2	0.809		TTYH3	0.809		CDH19	0.809
									SPAST	0.818		VAMP4	0.821		NARS1	0.809		PDGFD	0.809		EPN3	0.809
									SEL1L	0.818		FLOT1	0.821		MYO1B	0.809		MCOLN1	0.809		CDH23	0.809
									BPY2C	0.817		STAU1	0.821		SLC25A17	0.809		CHST6	0.809		ZNF106	0.809
									TNFRSF13B	0.817		CLDN1	0.821		SLC37A4	0.809		AP5M1	0.809		GHITM	0.809
									CHUK	0.817		CDK1	0.821		NRDC	0.809		LMAN2L	0.809		PTPN23	0.809
									PPM1D	0.817		CD36	0.821		AHCYL1	0.809		CDH19	0.809		SEMA6C	0.809
									GRIN2D	0.817		EIF2AK2	0.821		CD5L	0.809		XYLT2	0.809		WNK1	0.809
									MAFG	0.817		CR2	0.821		SLC28A2	0.809		SLC35B3	0.809		CLMP	0.809
									PSMD10	0.817		CALR	0.821		XPNPEP2	0.809		P2RY12	0.809		XKR8	0.809
									DNTT	0.817		SERPINB3	0.821		TYROBP	0.809		CDH23	0.809		EPS8L2	0.809
									POLB	0.817		NSF	0.821		PEX1	0.809		DCSTAMP	0.809		SIAE	0.809
									SPI1	0.817		CLDN6	0.821		MED14	0.809		KCNN2	0.809		CDHR5	0.809
									EIF2S2	0.817		TUBA1B	0.821		ADCY3	0.809		TTYH1	0.809		NOD2	0.809
									PSMB5	0.817		ADARB1	0.821		FZD6	0.809		SEMA6C	0.809		MUC5B	0.809
									TNFRSF8	0.817		SLC20A2	0.821		FADS1	0.809		SLITRK6	0.809		SYTL2	0.809
									IL2RG	0.817		NPRL3	0.821		PPL	0.809		ANTXR1	0.809		LRRC4C	0.809
									HNF1B	0.817		DAG1	0.821		GSDME	0.809		CPLANE1	0.809		ROBO2	0.809
									TGFBR1	0.817		SELPLG	0.821		LY75	0.809		MVB12B	0.809		GP6	0.809
									ZEB1	0.817		RFTN1	0.821		PLXNC1	0.809		EVA1A	0.809		CD248	0.809
									QARS1	0.817		CLVS2	0.821		GMDS	0.809		RNF121	0.809		TM9SF3	0.809
									CSRP3	0.817		ZFYVE26	0.821		PLOD3	0.809		PLEKHA3	0.809		RETN	0.809
									E2F5	0.817		PNPLA7	0.821		TLR2	0.809		ATP6V0A4	0.809		SLC39A2	0.809
									USP53	0.817		TECPR1	0.821		ABCC9	0.809		LY9	0.809		LTB4R2	0.809
									ZNRF2	0.817		PLD3	0.821		CTNND1	0.809		TNS1	0.809		A4GALT	0.809
									TRAF3IP1	0.817		DDX60	0.821		SLC24A1	0.809		LPAR2	0.809		IL1RAP	0.809
									JDP2	0.817		TMEM192	0.821		ICMT	0.809		OTOF	0.809		SCUBE2	0.809
									PDLIM5	0.817		SUPV3L1	0.821		PLA2G6	0.809		TMBIM4	0.809		NECTIN3	0.809
									PDLIM2	0.817		STK11IP	0.821		TOM1	0.809		GALNT9	0.809		EXOSC3	0.809
									SIN3A	0.817		MICALL1	0.821		CLASP2	0.809		PREB	0.809		BIRC6	0.809
									ARNT2	0.817		TNFRSF14	0.821		RNF40	0.809		APMAP	0.809		MXRA5	0.809
									ONECUT1	0.817		ITFG2	0.821		ANKRD17	0.809		ABCB6	0.809		LTBP3	0.809
									TBK1	0.817		HBEGF	0.821		PPFIA2	0.809		PNPLA8	0.809		SEMA3G	0.809
									PCDHA4	0.817		TMEM79	0.821		CILP	0.809		CHST11	0.809		SLC6A13	0.809
									LIMCH1	0.817		PI4K2A	0.821		MPDU1	0.809		FZD3	0.809		FARSB	0.809
									SATB2	0.817		OSBPL11	0.821		FLNB	0.809		ATP13A2	0.809		PNPLA3	0.809
									CHMP2B	0.817		TMEM59	0.821		ULK1	0.809		SCUBE2	0.809		MDN1	0.809
									SIGLEC7	0.817		DHX33	0.821		TACC1	0.809		ANO2	0.809		DDX19A	0.809
									KLF2	0.817		PRKRIP1	0.821		TECTA	0.809		ASAH2	0.809		EXOC1	0.809
									SPA17	0.816		AGO3	0.821		DAB1	0.809		TLR8	0.809		MED17	0.809
									COL4A1	0.815		GNB4	0.821		MYCBP2	0.809		SPHK2	0.809		AIG1	0.809
									APOB	0.815		AGO4	0.821		USP2	0.809		CHST12	0.809		ANO10	0.809
									ICAM1	0.815		DDX21	0.821		LYPLA1	0.809		IL17RB	0.809		ZNHIT6	0.809
									GNB3	0.815		MBNL1	0.821		CREG1	0.809		OLFML3	0.809		MKS1	0.809
									ITIH1	0.815		DROSHA	0.821		SNRNP200	0.809		VPS45	0.809		CNTLN	0.809
									BGN	0.815		ADARB2	0.821		PPM1B	0.809		AGPAT3	0.809		DPP3	0.809
									MST1	0.815		STAU2	0.821		STK16	0.809		ST6GALNAC1	0.809		FAT2	0.809
									RPL28	0.815		XPR1	0.821		PIK3C2G	0.809		IGSF5	0.809		FAM120A	0.809
									GNB1	0.815		AGO2	0.821		UGT2B17	0.809		SACM1L	0.809		IL1RAPL1	0.809
									GNB2	0.815		AGO1	0.821		IDH1	0.809		LMBRD1	0.809		ARHGEF12	0.809
									USP33	0.815		ZFR2	0.821		ATRN	0.809		MIOS	0.809		KLRF1	0.809
									PRG4	0.815		DICER1	0.821		ALDH1L1	0.809		SMPD4	0.809		KCND2	0.809
									SEC62	0.815		ATP6V0A2	0.821		ARL6IP5	0.809		GALNT8	0.809		SH3BP4	0.809
									ASPN	0.815		MYH4	0.821		DYSF	0.809		CLDND1	0.809		SIRPG	0.809
									TBL2	0.815		OAS3	0.821		CPD	0.809		SMPD3	0.809		TENM3	0.809
									PDHX	0.814		LY96	0.821		KRT36	0.809		SLC2A8	0.809		ABI3	0.809
									MACROH2A1	0.814		PTPN1	0.82		SLC22A5	0.809		B3GNT2	0.809		NCDN	0.809
									NFATC1	0.814		PTPN11	0.82		BEST1	0.809		UGGT2	0.809		EPS15L1	0.809
									BCL2	0.814		SOAT2	0.818		JTB	0.809		UGGT1	0.809		CRNN	0.809
									SCNN1A	0.814		CPE	0.818		MTA2	0.809		NLGN3	0.809		SPAST	0.809
									HAND2	0.814		LMAN1	0.818		STK10	0.809		GPRC5B	0.809		CKLF	0.809
									TNFRSF17	0.814		RAB1A	0.818		PRKD3	0.809		CABP1	0.809		FBLN5	0.809
									TNFRSF9	0.814		CD164	0.818		SLIT2	0.809		PLCE1	0.809		KL	0.809
									MTA1	0.814		TGM3	0.818		PLEKHG5	0.809		VPS18	0.809		DMBT1	0.809
									LAPTM5	0.814		EP300	0.818		DDHD2	0.809		CC2D2A	0.809		EGFL7	0.809
									E2F4	0.814		ARFRP1	0.818		MYO1D	0.809		STX18	0.809		CEMIP2	0.809
									OCLN	0.814		HHAT	0.818		UBR5	0.809		COPG2	0.809		MED13	0.809
									PELP1	0.814		MBOAT1	0.818		AGFG2	0.809		TRPC4	0.809		MSRA	0.809
									HDAC11	0.814		SLC36A1	0.818		UNC5C	0.809		TNFRSF10D	0.809		MAN1B1	0.809
									TRERF1	0.814		SLC26A11	0.818		ABCB11	0.809		CTSZ	0.809		MYH13	0.809
									CALCOCO1	0.814		KMT2C	0.818		SMC2	0.809		SEL1L	0.809		ITGA11	0.809
									RERE	0.814		TPCN2	0.818		LYPLA2	0.809		CTSF	0.809		NRXN1	0.809
									TRPC4	0.814		TMEM68	0.818		IPO7	0.809		B4GALT6	0.809		CDH9	0.809
									AFF4	0.814		HHATL	0.818		SLU7	0.809		IFT172	0.809		CDH7	0.809
									TNIK	0.814		AGPAT4	0.818		PLEKHA8P1	0.809		SLC2A6	0.809		LRFN2	0.809
									HDAC9	0.814		STOML1	0.818		FMNL1	0.809		CNTNAP2	0.809		ALK	0.809
									SUFU	0.814		TRBC2	0.817		ABCA1	0.809		LNPEP	0.809		DDX19B	0.809
									TRAF3IP3	0.814		BTNL10	0.817		PCNT	0.809		LAMP5	0.809		PPT2	0.809
									MAP4K5	0.814		BTN3A3	0.817		HERC2	0.809		AJAP1	0.809		PCDHGB4	0.809
									OSBP	0.812		SIGLEC6	0.817		SEMA4F	0.809		ADAMTS7	0.809		SLC6A14	0.809
									RNF43	0.812		IGKV1-5	0.817		ANGPTL1	0.809		AMFR	0.809		DICER1	0.809
									TRIM59	0.812		IGKV2D-40	0.817		TSPAN13	0.809		DSE	0.809		CILK1	0.809
									CREBBP	0.812		IGKV2D-28	0.817		SLC16A8	0.809		NRXN1	0.809		NEU3	0.809
									RNF145	0.812		IGKV2D-28	0.817		RECK	0.809		PLXNB3	0.809		TNN	0.809
									OSBPL5	0.812		IGKV2D-28	0.817		CLPTM1	0.809		TPCN1	0.809		SLC22A13	0.809
									PLEKHF2	0.812		IGLV1-47	0.817		PEX11B	0.809		FZD10	0.809		PLAA	0.809
									STIM2	0.812		IGHV1-69	0.817		PNP	0.809		MGAT4A	0.809		RUVBL1	0.809
									RNF6	0.812		IGHV3-11	0.817		ABL1	0.809		NOTCH3	0.809		MAN2B2	0.809
									IRAK2	0.811		IGHV3-48	0.817		F2	0.809		MYO6	0.809		ATP8A1	0.809
									TCF4	0.811		IGHV3-23	0.817		HP	0.809		MAGED2	0.809		LEMD3	0.809
									UBTF	0.811		IGHV3-23	0.817		HPR	0.809		TNFSF18	0.809		MED16	0.809
									POU3F2	0.811		IGHV3-13	0.817		F9	0.809		FAF1	0.809		SIT1	0.809
									NR2F2	0.811		IGHV3-53	0.817		PLG	0.809		ST3GAL5	0.809		NEU2	0.809
									POLR2A	0.811		IGHV3-23	0.817		PLAT	0.809		FZD1	0.809		KIF3A	0.809
									RFC1	0.811		IGHV3-23	0.817		CFB	0.809		BSN	0.809		MYO5A	0.809
									PAFAH1B1	0.811		IGHV3-23	0.817		C3	0.809		B9D1	0.809		PRRC2C	0.809
									MAP2K6	0.811		IGHV3-23	0.817		C5	0.809		PPP6R1	0.809		SHANK1	0.809
									RPL11	0.811		IGHV3-23	0.817		CST4	0.809		MAPK8IP3	0.809		PCDHGB5	0.809
									SP3	0.811		IGHV3-7	0.817		FGA	0.809		SLC7A11	0.809		CD2AP	0.809
									KHDRBS1	0.811		IGHV3-7	0.817		FGB	0.809		LAMP3	0.809		CORIN	0.809
									FOXM1	0.811		IGHV3-9	0.817		FGG	0.809		ENTPD4	0.809		CDC42BPB	0.809
									IRF3	0.811		IGHV2-70	0.817		C1QB	0.809		HPSE	0.809		WIF1	0.809
									MDC1	0.811		IGHV2-70	0.817		C9	0.809		ITM2B	0.809		SNX9	0.809
									STAT4	0.811		IGHV2-70	0.817		LRG1	0.809		SLC9A8	0.809		PSAT1	0.809
									ZMYND11	0.811		IGHV4-39	0.817		GC	0.809		PIKFYVE	0.809		F11R	0.809
									CEBPE	0.811		TRBC1	0.817		TF	0.809		EPB41L3	0.809		NPTN	0.809
									HLF	0.811		IGKV3-15	0.817		HPX	0.809		ATP8A1	0.809		EMILIN1	0.809
									SND1	0.811		IGKV1-39	0.817		F11	0.809		TMED3	0.809		STK24	0.809
									TAX1BP1	0.811		IGKV3-11	0.817		KLKB1	0.809		DOP1B	0.809		SLCO1B1	0.809
									HOOK3	0.811		IGKV3-20	0.817		C4BPA	0.809		TLN1	0.809		LAMC3	0.809
									PELI3	0.811		IGLV1-51	0.817		CAT	0.809		TELO2	0.809		ROBO1	0.809
									LNX1	0.811		IGHV1-46	0.817		ALDOA	0.809		ANGPTL3	0.809		CDH10	0.809
									RAPGEF6	0.811		IGLV1-51	0.817		ANXA1	0.809		CORIN	0.809		ENPP4	0.809
									COPS5	0.811		IGKV3-20	0.817		PRNP	0.809		TRPV2	0.809		PRICKLE3	0.808
									CHFR	0.811		IGKV3-20	0.817		VWF	0.809		SNX14	0.809		HCN1	0.808
									ARID3A	0.811		CEACAM3	0.817		SEMG1	0.809		GPC6	0.809		MFN2	0.808
									SNX5	0.811		MCAM	0.817		CAPNS1	0.809		COPG1	0.809		SERPINB2	0.808
									NCOA3	0.811		BTN3A2	0.817		HSPB1	0.809		ARFGEF2	0.809		LIMS1	0.808
									MAP3K7	0.81		IGHV3-7	0.817		CYBB	0.809		TEX264	0.809		SERPINB10	0.808
									MYC	0.81		IGHV1-46	0.817		SLC4A2	0.809		CLCA3P	0.809		FHL1	0.808
									HMGA1	0.81		PDCD1	0.817		ALDOB	0.809		CDH10	0.809		LIMS2	0.808
									LIMS1	0.81		QPCT	0.817		SLC25A5	0.809		IL27RA	0.807		SERPINA12	0.808
									UBE2K	0.81		CD276	0.817		SERPING1	0.809		MID1	0.806		MICALL2	0.808
									YWHAG	0.81		BTNL9	0.817		CFI	0.809		PTPN2	0.806		LIMD1	0.808
									YWHAH	0.81		OSCAR	0.817		ALPL	0.809		MYBPC1	0.806		LIMA1	0.808
									MAP4K2	0.81		CMYA5	0.817		SERPIND1	0.809		PTPN11	0.806		HCN2	0.808
									NR5A1	0.81		SNED1	0.817		PRKCB	0.809		MYBPH	0.806		HCN4	0.808
									OTUD7B	0.81		VSIG2	0.817		INSR	0.809		MYBPC2	0.806		PTCH2	0.808
									NR4A3	0.81		ERMAP	0.817		LCK	0.809		MYBPC3	0.806		SKOR1	0.807
									SH3GL1	0.81		CD244	0.817		GLA	0.809		PTPN21	0.806		SASH3	0.806
									SH3GL2	0.81		TRIM9	0.817		ATP5F1B	0.809		TRIM67	0.806		LTN1	0.806
									LIMD1	0.81		LRRN3	0.817		C2	0.809		TRIM42	0.806		RPS6KA2	0.806
									ZNF639	0.81		FOLH1B	0.817		ENO1	0.809		IGSF22	0.806		TRIM71	0.806
									HCN4	0.81		COL20A1	0.817		FCER2	0.809		FNDC8	0.806		TRIM60	0.806
									EID1	0.81		CD300A	0.817		PYGL	0.809		SNED1	0.806		DOCK11	0.806
									ESYT3	0.809		BTNL2	0.817		LPL	0.809					SAMD9	0.806
									PXDNL	0.809		TFR2	0.817		SERPINE2	0.809					PLEKHS1	0.806
									SSPO	0.809		KCNK2	0.815		TPO	0.809					PHLDB3	0.806
									CPED1	0.809		ITGB5	0.815		THBD	0.809					TRIM67	0.806
									CTAGE15	0.809		CUX1	0.815		GP1BA	0.809					TRIM42	0.806
									CTAGE9	0.809		NLGN4X	0.815		ADRB2	0.809					RNF10	0.806
									PRSS29P	0.809		NLGN1	0.815		EPRS1	0.809					TRIM34	0.806
									CLCA1	0.809		NLGN4Y	0.815		UMOD	0.809					SAMD15	0.806
									LGALS8	0.809		ST6GALNAC4	0.815		LAMB1	0.809					PLEKHH1	0.806
									RFXAP	0.809		ADAMTS9	0.815		YES1	0.809					PLEKHA6	0.806
									SLC33A1	0.809		TMED7	0.815		FH	0.809					VPS37C	0.804
									BIN1	0.809		THY1	0.814		IGF1R	0.809					WASL	0.804
									PEX12	0.809		SEMA3G	0.812		COL1A2	0.809					GOSR2	0.804
									PIK3C2B	0.809		MALT1	0.812		CHRM2	0.809					SCAMP3	0.804
									MAN2B1	0.809		CRTAM	0.811		ABCB1	0.809					TAPBP	0.804
									NRG2	0.809		TRGC2	0.811		GUSB	0.809					STX6	0.804
									SCAMP3	0.809		TRGC1	0.811		ITGA2B	0.809					VPS4B	0.804
									LECT2	0.809		SLAMF7	0.811		MELTF	0.809					AP2A1	0.804
									SEC16A	0.809		FAM168B	0.809		CFH	0.809					TSPAN15	0.804
									SEMA3E	0.809		ILVBL	0.809		KRT19	0.809					HLA-B	0.804
									N4BP3	0.809		SSC5D	0.809		KRT16	0.809					HLA-DQA2	0.804
									DEGS1	0.809		NBAS	0.809		STS	0.809					HLA-DQA1	0.804
									CASC3	0.809		RAB19	0.809		PKHD1	0.809					WNT1	0.804
									SPTLC2	0.809		MTMR11	0.809		ACAA1	0.809					HLA-DOA	0.804
									MIA2	0.809		PI4KAP2	0.809		FBP1	0.809					ANXA2	0.804
									NCAM2	0.809		POTEF	0.809		CNP	0.809					ANXA6	0.804
									KCNN4	0.809		CNOT1	0.809		CSF1	0.809					DBH	0.804
									RIPK2	0.809		SERINC4	0.809		FGR	0.809					CLTA	0.804
									EXTL3	0.809		ANXA2P2	0.809		C1S	0.809					CHGA	0.804
									PLIN1	0.809		MYH7B	0.809		C4A	0.809					LAMP1	0.804
									HS6ST1	0.809		A2ML1	0.809		C4B_2	0.809					LAMP2	0.804
									ATP8B3	0.809		TMEM178B	0.809		CFC1B	0.809					CPE	0.804
									DSCAM	0.809		GTPBP1	0.809		CFC1	0.809					HLA-B	0.804
									CUBN	0.809		APBB1	0.809		POTEI	0.809					HLA-B	0.804
									ADCY9	0.809		PGRMC1	0.809		POTEJ	0.809					MSR1	0.804
									SYNCRIP	0.809		WWP2	0.809		PGA4	0.809					HLA-B	0.804
									CDC40	0.809		PIK3CD	0.809		PGA3	0.809					HLA-B	0.804
									TPST2	0.809		SLC28A1	0.809		PGA5	0.809					HLA-B	0.804
									USO1	0.809		CCRL2	0.809		BCL2	0.809					HLA-B	0.804
									DIAPH2	0.809		AGRN	0.809		C7	0.809					HLA-B	0.804
									SLIT1	0.809		UPK2	0.809		ESD	0.809					HLA-B	0.804
									SLIT3	0.809		ACKR2	0.809		CLU	0.809					HLA-B	0.804
									COBL	0.809		GABRP	0.809		MCF2	0.809					HLA-B	0.804
									LRRN2	0.809		PODXL	0.809		HSPA5	0.809					HLA-C	0.804
									ULK1	0.809		MAN2B1	0.809		LAMC1	0.809					HLA-C	0.804
									PSIP1	0.809		FBP2	0.809		MYH3	0.809					AQP2	0.804
									CLN5	0.809		PDXK	0.809		SLC2A2	0.809					WNT5A	0.804
									GCAT	0.809		CLDN4	0.809		SLC2A3	0.809					NSG1	0.804
									LEFTY1	0.809		PLPP3	0.809		ITGAM	0.809					SLC1A1	0.804
									CRTAP	0.809		CIT	0.809		PYGM	0.809					GRIA4	0.804
									ATRN	0.809		ENPP3	0.809		RALB	0.809					LMAN1	0.804
									CPD	0.809		APOL1	0.809		BCR	0.809					SLC11A1	0.804
									BEST1	0.809		UNC13B	0.809		G6PD	0.809					SLC11A2	0.804
									FGF18	0.809		POLR3A	0.809		DMD	0.809					RAB9A	0.804
									SLIT2	0.809		EREG	0.809		MTHFD1	0.809					CLCN4	0.804
									DDN	0.809		HGS	0.809		COL6A3	0.809					ARFIP2	0.804
									TMCC1	0.809		SLC27A2	0.809		ANXA3	0.809					AP1S2	0.804
									LRIG2	0.809		XPO1	0.809		BMP2	0.809					WNT7B	0.804
									PRPF6	0.809		ATP2A1	0.809		BMP3	0.809					SNX16	0.804
									ADGRL1	0.809		PIP5K1B	0.809		ACE	0.809					RAB8A	0.804
									CLSTN1	0.809		PFAS	0.809		XRCC6	0.809					RHOB	0.804
									SEMA3D	0.809		ADAMTS3	0.809		XRCC5	0.809					RAB1A	0.804
									CACNA1H	0.809		CEP290	0.809		IFITM1	0.809					GNAS	0.804
									UNC5C	0.809		SNPH	0.809		ALAD	0.809					DLG4	0.804
									CSPG5	0.809		GNPAT	0.809		F3	0.809					MDM2	0.804
									FKBP9	0.809		LAMA5	0.809		HGF	0.809					IFITM3	0.804
									CCN6	0.809		SLC22A1	0.809		PRF1	0.809					VAC14	0.804
									TNFRSF6B	0.809		ACOX3	0.809		CPM	0.809					STX5	0.804
									SEC24A	0.809		NPHP1	0.809		SI	0.809					CAMK2B	0.804
									SEC24B	0.809		SLC16A6	0.809		NID1	0.809					PKD2	0.804
									BAG3	0.809		ABCC3	0.809		CCNB1	0.809					LLGL1	0.804
									ANGPTL1	0.809		CFLAR	0.809		SLC2A4	0.809					SEC23A	0.804
									BMP15	0.809		FLRT2	0.809		MMP9	0.809					MMD	0.804
									HP	0.809		MSH5	0.809		GLUL	0.809					HLA-B	0.804
									CFB	0.809		ZW10	0.809		GNS	0.809					HLA-B	0.804
									CA2	0.809		SPINT1	0.809		ARSB	0.809					MARCHF8	0.804
									C3	0.809		MAP3K13	0.809		DSP	0.809					VPS53	0.804
									C5	0.809		GPAA1	0.809		MUC1	0.809					TMEM184A	0.804
									TG	0.809		MTSS1	0.809		TIMP2	0.809					VPS36	0.804
									IFNA10	0.809		EMC8	0.809		ALOX15	0.809					CLVS1	0.804
									IGLV2-8	0.809		MGAM	0.809		CD44	0.809					NOSTRIN	0.804
									PIGR	0.809		SLC26A4	0.809		GLB1	0.809					MCOLN2	0.804
									HLA-H	0.809		TSPAN6	0.809		TSHR	0.809					VPS52	0.804
									HLA-DQA1	0.809		BUB1	0.809		PCSK2	0.809					SYS1	0.804
									RBP4	0.809		ACTN4	0.809		ATP2A2	0.809					MREG	0.804
									LTF	0.809		SYNGR2	0.809		UGT2B7	0.809					GPR161	0.804
									AMH	0.809		NARS1	0.809		HSPA6	0.809					VPS37A	0.804
									TRGV3	0.809		MYO1B	0.809		SMPD1	0.809					MCFD2	0.804
									PROC	0.809		SLC25A17	0.809		DES	0.809					MARCHF1	0.804
									THY1	0.809		SLC37A4	0.809		GM2A	0.809					HM13	0.804
									NTRK1	0.809		AHCYL1	0.809		LGALS3	0.809					COG1	0.804
									HPN	0.809		SLC28A2	0.809		PSMC3	0.809					SCG3	0.804
									GSN	0.809		XPNPEP2	0.809		IGFBP2	0.809					RGP1	0.804
									GPI	0.809		PEX1	0.809		RPL35A	0.809					HLA-B	0.804
									IGLV1-44	0.809		MED14	0.809		KRT15	0.809					HLA-C	0.804
									TPO	0.809		ADCY3	0.809		TSPAN8	0.809					RAB7B	0.804
									C8A	0.809		FADS1	0.809		ORM2	0.809					VTI1A	0.804
									GP1BA	0.809		PPL	0.809		ITIH2	0.809					SYTL4	0.804
									MELTF	0.809		GSDME	0.809		ATP2B1	0.809					CHMP4C	0.804
									CFH	0.809		LY75	0.809		ANXA7	0.809					CLIP3	0.804
									STS	0.809		PLXNC1	0.809		ALOX5AP	0.809					SNF8	0.804
									MMP7	0.809		GMDS	0.809		TNFRSF1B	0.809					COG3	0.804
									MMP10	0.809		PLOD3	0.809		MSH3	0.809					VPS39	0.804
									PAEP	0.809		GFRA3	0.809		LMNB1	0.809					TEPSIN	0.804
									FREM3	0.809		ABCC9	0.809		ITGAL	0.809					SH3GL2	0.804
									C4A	0.809		CTNND1	0.809		NEB	0.809					SYT3	0.804
									C4B_2	0.809		SLC24A1	0.809		FLNA	0.809					CHMP4A	0.804
									LINGO3	0.809		ICMT	0.809		ACO1	0.809					MCOLN1	0.804
									CTAGE8	0.809		PLA2G6	0.809		NT5E	0.809					COG4	0.804
									PRSS56	0.809		TOM1	0.809		FGFR2	0.809					TMEM165	0.804
									RBMY1A1	0.809		TRIM13	0.809		BGN	0.809					PICK1	0.804
									GLI2	0.809		CLASP2	0.809		RYR1	0.809					TMEM106B	0.804
									AR	0.809		RNF40	0.809		TGM2	0.809					AP5S1	0.804
									PTPRF	0.809		ANKRD17	0.809		LPO	0.809					IMPAD1	0.804
									RBP3	0.809		CILP	0.809		FUT4	0.809					STOML1	0.804
									IGF2R	0.809		MPDU1	0.809		FBL	0.809					VTI1B	0.804
									FGF5	0.809		FLNB	0.809		RPS4Y1	0.809					LAMP5	0.804
									PTHLH	0.809		ULK1	0.809		GART	0.809					BOK	0.804
									ACE	0.809		TACC1	0.809		UBA1	0.809					VPS4A	0.804
									DEFA4	0.809		TECTA	0.809		GPX3	0.809					RPH3AL	0.804
									SCG2	0.809		DAB1	0.809		KCNA5	0.809					COG5	0.804
									PDIA4	0.809		MYCBP2	0.809		FGFR3	0.809					CAMK2A	0.804
									HLA-E	0.809		USP2	0.809		CPN2	0.809					FUT9	0.804
									APEH	0.809		LYPLA1	0.809		ITGA6	0.809					CHMP3	0.804
									ENO3	0.809		CREG1	0.809		DGKA	0.809					AP4B1	0.804
									INSRR	0.809		SNRNP200	0.809		SLC6A2	0.809					AP1M2	0.804
									PVR	0.809		PPM1B	0.809		GPT	0.809
									IL7R	0.809		STK16	0.809		PRKCH	0.809
									ATF7	0.809		PIK3C2G	0.809		MCM3	0.809
									HLA-G	0.809		UGT2B17	0.809		LAMA1	0.809
									FLT1	0.809		IDH1	0.809		PSMA1	0.809
									SRD5A1	0.809		ATRN	0.809		ITGA3	0.809
									IL1RN	0.809		ALDH1L1	0.809		RPL13	0.809
									SON	0.809		ARL6IP5	0.809		PON1	0.809
									EPOR	0.809		DYSF	0.809		ANXA13	0.809
									VCAM1	0.809		CPD	0.809		CERS1	0.809
									ELK1	0.809		KRT36	0.809		CD82	0.809
									CEL	0.809		SLC22A5	0.809		CAD	0.809
									NF1	0.809		BEST1	0.809		PDE4A	0.809
									KITLG	0.809		JTB	0.809		PSMB8	0.809
									ERBB3	0.809		MTA2	0.809		CD38	0.809
									GPX3	0.809		STK10	0.809		TNFRSF8	0.809
									FGFR4	0.809		PRKD3	0.809		PCSK1	0.809
									FGFR3	0.809		PLEKHG5	0.809		PCSK6	0.809
									AADAC	0.809		DDHD2	0.809		LTK	0.809
									PROZ	0.809		MYO1D	0.809		LMOD1	0.809
									SP100	0.809		UBR5	0.809		TYK2	0.809
									ATP2B4	0.809		AGFG2	0.809		CD40LG	0.809
									YWHAQ	0.809		ABCB11	0.809		PBLD	0.809
									CBLIF	0.809		SMC2	0.809		PDIA3	0.809
									EPHA8	0.809		LYPLA2	0.809		PKLR	0.809
									EPHB2	0.809		IPO7	0.809		GSTT1	0.809
									IL12B	0.809		SLU7	0.809		SLC7A1	0.809
									DDT	0.809		PLEKHA8P1	0.809		CHRNB4	0.809
									HLA-B	0.809		FMNL1	0.809		GNRHR	0.809
									HLA-B	0.809		ABCA1	0.809		CORO1A	0.809
									HLA-B	0.809		PCNT	0.809		DNAJA1	0.809
									HLA-B	0.809		HERC2	0.809		HNRNPH1	0.809
									HLA-B	0.809		SEMA4F	0.809		GK	0.809
									HLA-B	0.809		ANGPTL1	0.809		CCR7	0.809
									HLA-F	0.809		TSPAN13	0.809		DSG3	0.809
									HLA-B	0.809		SLC16A8	0.809		CTH	0.809
									FGF9	0.809		RECK	0.809		RPL9P9	0.809
									YWHAB	0.809		CLPTM1	0.809		ACSL1	0.809
									CEACAM8	0.809		PEX11B	0.809		KIF5B	0.809
									TNFSF8	0.809		PNP	0.809		DUT	0.809
									ACSL1	0.809		ABL1	0.809		ABCC1	0.809
									MAN1A1	0.809		F2	0.809		MCM5	0.809
									SCN1A	0.809		HP	0.809		MCM7	0.809
									SCN4A	0.809		HPR	0.809		SHMT1	0.809
									AGL	0.809		F9	0.809		RYK	0.809
									BSG	0.809		CFB	0.809		HSPA4	0.809
									KDR	0.809		A2M	0.809		BTC	0.809
									FLT3	0.809		C5	0.809		SERPINB6	0.809
									IGHMBP2	0.809		CST4	0.809		NF2	0.809
									CEACAM6	0.809		C1QB	0.809		KRT9	0.809
									THPO	0.809		C9	0.809		PCK1	0.809
									ELK3	0.809		LRG1	0.809		MYH9	0.809
									MTOR	0.809		GC	0.809		MYH10	0.809
									SLC1A2	0.809		HPX	0.809		SOAT1	0.809
									MCAM	0.809		F11	0.809		PSMC2	0.809
									BTD	0.809		KLKB1	0.809		PGM1	0.809
									SSR2	0.809		C4BPA	0.809		ACVR1B	0.809
									ZAP70	0.809		CAT	0.809		TGFBR1	0.809
									MAP1B	0.809		ALDOA	0.809		GPX4	0.809
									UTRN	0.809		VWF	0.809		ACVRL1	0.809
									XDH	0.809		SEMG1	0.809		SCNN1A	0.809
									XCL1	0.809		CAPNS1	0.809		TALDO1	0.809
									SLC6A11	0.809		HSPB1	0.809		COIL	0.809
									ARCN1	0.809		CYBB	0.809		IGHMBP2	0.809
									IFNAR2	0.809		SLC4A2	0.809		ADCY8	0.809
									SLC1A6	0.809		ALDOB	0.809		SLC26A3	0.809
									HSPA13	0.809		SLC25A5	0.809		IL15	0.809
									MASP1	0.809		SERPING1	0.809		PMEL	0.809
									DNASE1L1	0.809		CFI	0.809		EIF2S3	0.809
									STAR	0.809		ALPL	0.809		MNDA	0.809
									YLPM1	0.809		SERPIND1	0.809		PRPH	0.809
									KLK7	0.809		PRKCB	0.809		IARS1	0.809
									LRBA	0.809		INSR	0.809		ADCYAP1R1	0.809
									MECP2	0.809		LCK	0.809		AKR1C3	0.809
									HK3	0.809		GLA	0.809		PIK3CA	0.809
									SLC18A1	0.809		C2	0.809		PI4KA	0.809
									EPHB1	0.809		FCER2	0.809		EPS15	0.809
									ARSF	0.809		PYGL	0.809		MATK	0.809
									MTTP	0.809		SERPINE2	0.809		HELZ	0.809
									AFDN	0.809		ASGR2	0.809		NCAPD3	0.809
									FCGRT	0.809		ADRB2	0.809		MSH2	0.809
									CAV3	0.809		CD3E	0.809		BTD	0.809
									PRSS12	0.809		EPRS1	0.809		AFM	0.809
									SLC8A3	0.809		UMOD	0.809		RECQL	0.809
									TMPRSS3	0.809		LAMB1	0.809		NEDD4	0.809
									GSDMD	0.809		YES1	0.809		UTRN	0.809
									ANTXR2	0.809		FH	0.809		IQGAP1	0.809
									ADAMTS20	0.809		IGF1R	0.809		STT3A	0.809
									SPCS3	0.809		COL1A2	0.809		GABRB2	0.809
									TSPAN5	0.809		CHRM2	0.809		P2RY1	0.809
									RELN	0.809		GUSB	0.809		SLC6A9	0.809
									ELF3	0.809		CFH	0.809		PREP	0.809
									MAP1A	0.809		KRT19	0.809		LSS	0.809
									DLK1	0.809		KRT16	0.809		KCNC1	0.809
									LRP2	0.809		STS	0.809		PTDSS1	0.809
									ARHGAP4	0.809		PKHD1	0.809		PIK3CG	0.809
									ATP11A	0.809		ACAA1	0.809		SLC9A3	0.809
									SCN7A	0.809		FBP1	0.809		CD97	0.809
									ROR1	0.809		CNP	0.809		MAPKAPK2	0.809
									ROR2	0.809		CSF1	0.809		TGM4	0.809
									CNTN2	0.809		FGR	0.809		TUFM	0.809
									NRG1	0.809		C1S	0.809		SARS1	0.809
									DST	0.809		C4A	0.809		COMP	0.809
									MECOM	0.809		C4B_2	0.809		PGF	0.809
									ATP7A	0.809		POTEI	0.809		VEGFB	0.809
									NOTCH2	0.809		POTEJ	0.809		FLT3LG	0.809
									HGFAC	0.809		PGA4	0.809		RANBP2	0.809
									HLA-B	0.809		PGA3	0.809		TSC2	0.809
									MXD1	0.809		PGA5	0.809		SELENOP	0.809
									TYRO3	0.809		BCL2	0.809		CAMP	0.809
									RING1	0.809		MAPT	0.809		ENTPD1	0.809
									RPL18	0.809		C7	0.809		HNMT	0.809
									PIGF	0.809		ESD	0.809		NPY4R	0.809
									HLA-A	0.809		MCF2	0.809		CPT1A	0.809
									EP300	0.809		LAMC1	0.809		LRBA	0.809
									SLC10A7	0.809		MYH3	0.809		SMARCA4	0.809
									DIPK1C	0.809		SLC2A2	0.809		P2RX1	0.809
									NEXN	0.809		SLC2A3	0.809		RENBP	0.809
									MAP3K12	0.809		PYGM	0.809		HCFC1	0.809
									MERTK	0.809		RALB	0.809		HSD17B4	0.809
									GRIN2A	0.809		BCR	0.809		GPM6A	0.809
									HYAL2	0.809		G6PD	0.809		ARSL	0.809
									PAPPA	0.809		MTHFD1	0.809		PLXNA3	0.809
									GPS2	0.809		COL6A3	0.809		NR0B1	0.809
									SEMA3F	0.809		ANXA3	0.809		FUT6	0.809
									PTPRS	0.809		BMP3	0.809		ARHGDIB	0.809
									BTN1A1	0.809		ACE	0.809		HNRNPF	0.809
									PDAP1	0.809		XRCC6	0.809		HK2	0.809
									DGKZ	0.809		XRCC5	0.809		ACLY	0.809
									TPBG	0.809		IFITM1	0.809		LIMK1	0.809
									MOGS	0.809		ALAD	0.809		CLTCL1	0.809
									ALCAM	0.809		HGF	0.809		ITGA8	0.809
									CDK13	0.809		PRF1	0.809		RARS1	0.809
									KEAP1	0.809		SI	0.809		HIRA	0.809
									GRM2	0.809		NID1	0.809		CACNB3	0.809
									HABP2	0.809		CCNB1	0.809		CACNA2D1	0.809
									SQLE	0.809		SLC2A4	0.809		USP14	0.809
									SEMA3A	0.809		MMP9	0.809		HSPA2	0.809
									TRIP12	0.809		GLUL	0.809		ATP1B3	0.809
									SMC1A	0.809		CSF2RA	0.809		SLC12A2	0.809
									KCNB1	0.809		GNS	0.809		SLC12A3	0.809
									GRM7	0.809		DSP	0.809		CSE1L	0.809
									PSME4	0.809		MUC1	0.809		GP2	0.809
									HEPACAM	0.809		ALOX15	0.809		LAMB2	0.809
									WTAP	0.809		SELP	0.809		CDH4	0.809
									RAB3GAP1	0.809		GLB1	0.809		CDH6	0.809
									PTPRK	0.809		PCSK2	0.809		CDH11	0.809
									PUM3	0.809		ATP2A2	0.809		HNRNPH2	0.809
									RBMY1J	0.809		UGT2B7	0.809		GFRA1	0.809
									SURF2	0.809		HSPA6	0.809		MARS1	0.809
									TPSAB1	0.809		SMPD1	0.809		ITGA1	0.809
									ENOX2	0.809		DES	0.809		BACE1	0.809
									GRIK5	0.809		GM2A	0.809		SLC37A1	0.809
									PTPRO	0.809		PSMC3	0.809		UBASH3A	0.809
									TMEM132A	0.809		IGFBP2	0.809		TMEM33	0.809
									TCTN1	0.809		RPL35A	0.809		EPPK1	0.809
									PARP6	0.809		GABRB1	0.809		LOXL3	0.809
									PRTG	0.809		KRT15	0.809		ANTXR2	0.809
									CEACAM16	0.809		ORM2	0.809		NRXN1	0.809
									DEFB130A	0.809		ITIH2	0.809		DEFA1B	0.809
									PGS1	0.809		ATP2B1	0.809		DEFA3	0.809
									LRIT3	0.809		ANXA7	0.809		TPI1	0.809
									MMEL1	0.809		ALOX5AP	0.809		EIF3E	0.809
									SV2C	0.809		TNFRSF1B	0.809		ACTB	0.809
									FNDC1	0.809		MSH3	0.809		PSMA6	0.809
									LRRC24	0.809		LMNB1	0.809		ACTR3	0.809
									SEZ6	0.809		NEB	0.809		ACTR2	0.809
									HIKESHI	0.809		FLNA	0.809		RPL27	0.809
									TMEM97	0.809		ACO1	0.809		SEC61A1	0.809
									EPHA10	0.809		RYR1	0.809		NPC2	0.809
									SLC27A3	0.809		TGM2	0.809		LMO4	0.809
									ELFN2	0.809		LPO	0.809		RRAS2	0.809
									PPP1R15B	0.809		FBL	0.809		PSMC1	0.809
									SEL1L2	0.809		RPS4Y1	0.809		UBE2G1	0.809
									SOGA3	0.809		GART	0.809		RPS18	0.809
									SFMBT2	0.809		UBA1	0.809		RPS4X	0.809
									CDKAL1	0.809		GPX3	0.809		ACTA2	0.809
									KIAA0319	0.809		CPN2	0.809		RAN	0.809
									CARMIL1	0.809		DGKA	0.809		DYNLT1	0.809
									METRNL	0.809		GPT	0.809		ACTG1	0.809
									LPCAT4	0.809		PRKCH	0.809		ACTG2	0.809
									CPZ	0.809		MCM3	0.809		ACTC1	0.809
									FMN1	0.809		LAMA1	0.809		EEF1A1	0.809
									MSL1	0.809		PSMA1	0.809		ACTA1	0.809
									SDE2	0.809		RPL13	0.809		TUBA4A	0.809
									ANO7	0.809		IL3RA	0.809		ADAM8	0.809
									TENM4	0.809		PON1	0.809		ASIC1	0.809
									RINT1	0.809		ANXA13	0.809		CCT2	0.809
									PRPF40B	0.809		CERS1	0.809		OLR1	0.809
									CAVIN1	0.809		CD82	0.809		CX3CL1	0.809
									SLC27A4	0.809		CAD	0.809		PRKDC	0.809
									PLBD1	0.809		PDE4A	0.809		MUC5AC	0.809
									SLC27A1	0.809		PSMB8	0.809		CDKL1	0.809
									NCEH1	0.809		GABRR2	0.809		ANK2	0.809
									DEGS2	0.809		TNFRSF8	0.809		EXOSC10	0.809
									POGLUT2	0.809		PCSK1	0.809		PFKP	0.809
									SEZ6L2	0.809		LTK	0.809		SLC6A3	0.809
									LRRN1	0.809		LMOD1	0.809		PLCB3	0.809
									LRIG3	0.809		TYK2	0.809		ROR1	0.809
									TMIGD1	0.809		PBLD	0.809		NRG1	0.809
									LINGO4	0.809		PKLR	0.809		SEMG2	0.809
									TPTE2	0.809		GSTT1	0.809		DSC2	0.809
									GIGYF2	0.809		SLC7A1	0.809		H1-1	0.809
									B3GNT6	0.809		CHRNB4	0.809		PLOD1	0.809
									CCDC141	0.809		GNRHR	0.809		DST	0.809
									UBR3	0.809		CORO1A	0.809		GBE1	0.809
									UBN2	0.809		DNAJA1	0.809		EIF4G1	0.809
									GOLT1A	0.809		HNRNPH1	0.809		ATP7A	0.809
									HJV	0.809		GK	0.809		AKR1C1	0.809
									IKBIP	0.809		DSG3	0.809		MST1R	0.809
									BRINP3	0.809		CTH	0.809		GRIN1	0.809
									CYB5R4	0.809		RPL9P9	0.809		PRKCD	0.809
									BEND5	0.809		ACSL1	0.809		SLC18A2	0.809
									LPCAT2	0.809		KIF5B	0.809		EML5	0.809
									LINGO2	0.809		DUT	0.809		AOX1	0.809
									TRPM8	0.809		MCM5	0.809		SLC34A1	0.809
									TMC6	0.809		MCM7	0.809		DDR1	0.809
									RBBP6	0.809		SHMT1	0.809		MFGE8	0.809
									HUWE1	0.809		RYK	0.809		ADCY2	0.809
									MYPN	0.809		HSPA4	0.809		DSC1	0.809
									METTL3	0.809		BTC	0.809		CD47	0.809
									CTAGE6	0.809		IL13	0.809		RBL2	0.809
									MOGAT3	0.809		SERPINB6	0.809		ABCC8	0.809
									LRRTM3	0.809		NF2	0.809		APOBR	0.809
									ATCAY	0.809		CLCN1	0.809		FUT2	0.809
									PKHD1L1	0.809		KRT9	0.809		GTF3C1	0.809
									FBXO11	0.809		PCK1	0.809		HYAL1	0.809
									XYLT1	0.809		MYH9	0.809		EFEMP1	0.809
									GPSM1	0.809		MYH10	0.809		KCNH2	0.809
									C1QL4	0.809		SOAT1	0.809		BPTF	0.809
									TMPRSS6	0.809		PSMC2	0.809		GRIN2A	0.809
									TICAM1	0.809		PGM1	0.809		EPS8	0.809
									SIAH1	0.809		GPX4	0.809		TRAP1	0.809
									ARMC8	0.809		SCNN1A	0.809		ANK3	0.809
									EGFL6	0.809		TALDO1	0.809		MYO1E	0.809
									CNTN4	0.809		COIL	0.809		TSPAN31	0.809
									UBR1	0.809		ITGAE	0.809		PLA2R1	0.809
									SGPP2	0.809		IGHMBP2	0.809		PDZK1IP1	0.809
									SCUBE3	0.809		ADCY8	0.809		MTAP	0.809
									CTAGE4	0.809		SLC26A3	0.809		FADD	0.809
									DNAJC10	0.809		PMEL	0.809		PSMD2	0.809
									MSRB3	0.809		EIF2S3	0.809		GRIN2B	0.809
									EXOC8	0.809		MNDA	0.809		STX3	0.809
									KMT2E	0.809		PRPH	0.809		AP3B2	0.809
									IFNL2	0.809		IARS1	0.809		ORC2	0.809
									WDFY3	0.809		AKR1C3	0.809		SLC39A6	0.809
									KIRREL3	0.809		PIK3CA	0.809		ADAM9	0.809
									UNC80	0.809		PI4KA	0.809		TNK1	0.809
									PARP8	0.809		EPS15	0.809		MADCAM1	0.809
									ASCC3	0.809		MATK	0.809		PICALM	0.809
									CADM2	0.809		HELZ	0.809		IQGAP2	0.809
									PHTF2	0.809		NCAPD3	0.809		SNX1	0.809
									SDR16C5	0.809		CTSK	0.809		KRR1	0.809
									LILRB2	0.809		MSH2	0.809		MTMR2	0.809
									MINK1	0.809		BTD	0.809		TSTA3	0.809
									RNF175	0.809		AFM	0.809		RAB32	0.809
									ATPAF2	0.809		RECQL	0.809		HTR4	0.809
									ESX1	0.809		XCR1	0.809		AAMP	0.809
									ADAMTSL1	0.809		NEDD4	0.809		MOGS	0.809
									ASCC1	0.809		UTRN	0.809		SPTAN1	0.809
									POMGNT2	0.809		IQGAP1	0.809		GNL2	0.809
									RBM15B	0.809		STT3A	0.809		BYSL	0.809
									LPCAT1	0.809		GABRB2	0.809		CKAP5	0.809
									MDGA1	0.809		SLC6A9	0.809		NID2	0.809
									BEST2	0.809		PREP	0.809		LRP8	0.809
									SEMA6D	0.809		LEPR	0.809		DPYS	0.809
									ABHD4	0.809		LSS	0.809		DSG2	0.809
									PNPT1	0.809		PTDSS1	0.809		SAFB2	0.809
									PREX1	0.809		PIK3CG	0.809		EIF3A	0.809
									DSCAML1	0.809		CD97	0.809		SCRIB	0.809
									DMXL2	0.809		MAPKAPK2	0.809		DOCK1	0.809
									PIGO	0.809		TGM4	0.809		FLOT2	0.809
									GLYATL2	0.809		TUFM	0.809		LRRC32	0.809
									TSKU	0.809		SARS1	0.809		GK2	0.809
									SCFD1	0.809		COMP	0.809		FAT1	0.809
									CANT1	0.809		PGF	0.809		HLTF	0.809
									IGFBPL1	0.809		VEGFB	0.809		HSP90AA2P	0.809
									PALLD	0.809		RANBP2	0.809		ITPR2	0.809
									RSAD2	0.809		TSC2	0.809		ITPR3	0.809
									AUTS2	0.809		SELENOP	0.809		DSC3	0.809
									ROBO4	0.809		CAMP	0.809		PLS1	0.809
									GBF1	0.809		ENTPD1	0.809		CLINT1	0.809
									LPIN2	0.809		HNMT	0.809		DIP2A	0.809
									NUP205	0.809		NPY4R	0.809		LBR	0.809
									SORL1	0.809		CPT1A	0.809		MVP	0.809
									P3H4	0.809		LRBA	0.809		LTBP2	0.809
									KAT6A	0.809		SMARCA4	0.809		CASP8	0.809
									DLG3	0.809		P2RX1	0.809		CHD4	0.809
									NRCAM	0.809		RENBP	0.809		CRYM	0.809
									EDA	0.809		HCFC1	0.809		HERPUD1	0.809
									SEMA4D	0.809		HSD17B4	0.809		NCAPD2	0.809
									EXTL1	0.809		GPM6A	0.809		EFTUD2	0.809
									USP9X	0.809		CCR4	0.809		ACAP2	0.809
									TNFRSF25	0.809		ARSL	0.809		EEA1	0.809
									MED12	0.809		CLCNKA	0.809		CDK5R1	0.809
									MR1	0.809		PLXNA3	0.809		NCF4	0.809
									MIB2	0.809		NR0B1	0.809		PDIA6	0.809
									SH3KBP1	0.809		FUT6	0.809		PCOLCE	0.809
									CREB3L1	0.809		ARHGDIB	0.809		PLEC	0.809
									TMIGD2	0.809		HNRNPF	0.809		PCM1	0.809
									NTNG2	0.809		HK2	0.809		NOMO1	0.809
									ITPKC	0.809		ACLY	0.809		PPA1	0.809
									LINGO1	0.809		LIMK1	0.809		NONO	0.809
									PGM2	0.809		CLTCL1	0.809		RABEP1	0.809
									CCDC120	0.809		RARS1	0.809		PCBP1	0.809
									LRIG1	0.809		HIRA	0.809		PCBP2	0.809
									SPG11	0.809		CACNB3	0.809		ANGPT1	0.809
									ROBO3	0.809		CACNA2D1	0.809		SHH	0.809
									NECAB3	0.809		ATP1B3	0.809		TGFBI	0.809
									MOGAT1	0.809		SLC12A2	0.809		MED1	0.809
									ADCY10	0.809		SLC12A3	0.809		DLG2	0.809
									LMTK3	0.809		CSE1L	0.809		HERC1	0.809
									PCDH15	0.809		GP2	0.809		ITSN1	0.809
									CAMKK2	0.809		LAMB2	0.809		STK11	0.809
									ERBIN	0.809		HNRNPH2	0.809		STXBP2	0.809
									CTAGE1	0.809		GFRA1	0.809		SLC14A2	0.809
									GPX7	0.809		MARS1	0.809		PDCD2	0.809
									NOTCH4	0.809		SLC37A1	0.809		RPE65	0.809
									CCL13	0.809		UBASH3A	0.809		DDB1	0.809
									AGPAT1	0.809		TMEM33	0.809		CDC37	0.809
									SEMA3C	0.809		EPPK1	0.809		PCSK7	0.809
									APOL4	0.809		LOXL3	0.809		C3AR1	0.809
									SPOCK3	0.809		DEFA1B	0.809		ECM1	0.809
									ECSIT	0.809		DEFA3	0.809		IFI16	0.809
									CYBC1	0.809		TPI1	0.809		LAMA3	0.809
									JPH2	0.809		EIF3E	0.809		MEP1A	0.809
									MXRA8	0.809		ACTB	0.809		AOC3	0.809
									JAM3	0.809		PSMA6	0.809		ATP6V1F	0.809
									BBS2	0.809		ACTR3	0.809		TXNRD1	0.809
									SHANK3	0.809		ACTR2	0.809		SLC5A12	0.809
									ACE2	0.809		RPL27	0.809		HNRNPUL2	0.809
									SEZ6L	0.809		SEC61A1	0.809		KIAA1109	0.809
									FAM126A	0.809		NPC2	0.809		KRT24	0.809
									GLIS2	0.809		LMO4	0.809		AAK1	0.809
									TPSD1	0.809		RRAS2	0.809		SPRED3	0.809
									API5	0.809		PSMC1	0.809		ERCC6L	0.809
									SEMA4C	0.809		UBE2G1	0.809		P3H1	0.809
									SELENOI	0.809		RPS18	0.809		TKFC	0.809
									SLC5A7	0.809		RPS4X	0.809		ALDH1L2	0.809
									TWSG1	0.809		ACTA2	0.809		CCDC88A	0.809
									SPRTN	0.809		RAN	0.809		PARP14	0.809
									TMEM117	0.809		DYNLT1	0.809		ANO6	0.809
									SAP130	0.809		ACTG1	0.809		SVEP1	0.809
									RAB3GAP2	0.809		ACTG2	0.809		SLC22A6	0.809
									CHRD	0.809		ACTC1	0.809		AMOT	0.809
									ZNF106	0.809		EEF1A1	0.809		GREB1	0.809
									SEMA6C	0.809		ACTA1	0.809		SLC39A12	0.809
									LIME1	0.809		TUBA4A	0.809		SLC44A4	0.809
									PDZD7	0.809		CCT2	0.809		GLE1	0.809
									NRDE2	0.809		OLR1	0.809		ARHGAP15	0.809
									FKRP	0.809		PRKDC	0.809		COBLL1	0.809
									SIAE	0.809		IL13RA1	0.809		HSP90AA4P	0.809
									MUC5B	0.809		MUC5AC	0.809		SLC45A4	0.809
									MAGEE1	0.809		CDKL1	0.809		VWA2	0.809
									LRRC4C	0.809		ANK2	0.809		XKR4	0.809
									ROBO2	0.809		IL1RL1	0.809		GNAS	0.809
									RETN	0.809		EXOSC10	0.809		SLC27A3	0.809
									SCUBE2	0.809		PFKP	0.809		TTC38	0.809
									ANO2	0.809		PLCB3	0.809		PPM1L	0.809
									NECTIN3	0.809		NRG1	0.809		FREM2	0.809
									TLR8	0.809		SEMG2	0.809		CFAP70	0.809
									SPHK2	0.809		DSC2	0.809		FAM83B	0.809
									ENAM	0.809		PLOD1	0.809		EYS	0.809
									TPSG1	0.809		DST	0.809		FKBP15	0.809
									SEMA3G	0.809		GBE1	0.809		PDZK1	0.809
									SLC6A13	0.809		EIF4G1	0.809		UBR4	0.809
									PNPLA3	0.809		ATP7A	0.809		GPRC6A	0.809
									TENM2	0.809		ACVR1	0.809		KPRP	0.809
									SMC4	0.809		AKR1C1	0.809		MAGI3	0.809
									SEMA4G	0.809		PRKCD	0.809		LGSN	0.809
									SPTLC3	0.809		SLC18A2	0.809		VPS13D	0.809
									TMEM30A	0.809		EML5	0.809		PIK3R6	0.809
									DUS2	0.809		AOX1	0.809		ABHD17B	0.809
									MTMR4	0.809		TNFRSF9	0.809		CEP350	0.809
									SPG21	0.809		DDR1	0.809		EEF1A1P5	0.809
									IL1RAPL1	0.809		MFGE8	0.809		KIAA0319	0.809
									TMOD2	0.809		ADCY2	0.809		BROX	0.809
									ADAM22	0.809		DSC1	0.809		ARMC3	0.809
									MARCHF2	0.809		RBL2	0.809		BSPRY	0.809
									CNTN3	0.809		ABCC8	0.809		ZDHHC20	0.809
									TENM3	0.809		APOBR	0.809		ANO1	0.809
									ANKIB1	0.809		FUT2	0.809		RNF213	0.809
									IGSF9	0.809		GTF3C1	0.809		LPCAT4	0.809
									LARS1	0.809		HYAL1	0.809		MBLAC2	0.809
									SLC17A6	0.809		EFEMP1	0.809		C2orf16	0.809
									XCL2	0.809		BPTF	0.809		ATL3	0.809
									MYOT	0.809		EPS8	0.809		ITPRIPL1	0.809
									CKLF	0.809		TRAP1	0.809		SIGIRR	0.809
									KL	0.809		MYO1E	0.809		NAA16	0.809
									GASK1A	0.809		TSPAN31	0.809		MFSD5	0.809
									DMBT1	0.809		PDZK1IP1	0.809		NIPAL1	0.809
									FEZ2	0.809		MTAP	0.809		LPCAT3	0.809
									PRSS50	0.809		FADD	0.809		SLC27A4	0.809
									STAG3	0.809		PSMD2	0.809		PRPF8	0.809
									FBXL7	0.809		STX3	0.809		GGT6	0.809
									TINAG	0.809		AP3B2	0.809		INTS5	0.809
									FBXO10	0.809		ORC2	0.809		SLC27A1	0.809
									FBXL4	0.809		TNK1	0.809		BHLHB9	0.809
									FBXW11	0.809		MADCAM1	0.809		ATAD2	0.809
									FBXL21P	0.809		SNX1	0.809		POTEE	0.809
									ACIN1	0.809		KRR1	0.809		MTHFD1L	0.809
									TENM1	0.809		MTMR2	0.809		PCSK4	0.809
									DSE	0.809		TSTA3	0.809		NXPE4	0.809
									TAOK2	0.809		RAB32	0.809		SBSN	0.809
									TRPC5	0.809		HTR4	0.809		ENPP7	0.809
									NRXN1	0.809		ACVR2B	0.809		DHRS13	0.809
									MTUS1	0.809		MOGS	0.809		NPNT	0.809
									TMCC3	0.809		SPTAN1	0.809		ISLR2	0.809
									AKAP8L	0.809		GNL2	0.809		CLEC9A	0.809
									PHTF1	0.809		BYSL	0.809		ABHD15	0.809
									CYP8B1	0.809		CKAP5	0.809		TMC5	0.809
									SETD1B	0.809		NID2	0.809		UNC5D	0.809
									IGSF9B	0.809		LRP8	0.809		FAT4	0.809
									DICER1	0.809		DPYS	0.809		GIGYF2	0.809
									SRRM2	0.809		SAFB2	0.809		CD109	0.809
									CNTN6	0.809		EIF3A	0.809		SLC39A5	0.809
									ZNF148	0.809		SCRIB	0.809		THSD4	0.809
									B3GALT5	0.809		DOCK1	0.809		SYNE3	0.809
									MYRF	0.809		FLOT2	0.809		NFXL1	0.809
									KLHL20	0.809		GK2	0.809		ATG14	0.809
									ATP8A1	0.809		FAT1	0.809		NBEAL2	0.809
									SUGT1	0.809		HLTF	0.809		SLCO4C1	0.809
									MTCL1	0.809		ITPR2	0.809		MFSD6	0.809
									SHANK1	0.809		ITPR3	0.809		ARHGEF18	0.809
									PCDHGB1	0.809		DSC3	0.809		PIK3AP1	0.809
									B3GALT1	0.809		IL11RA	0.809		ARHGAP27	0.809
									NPTN	0.809		IL13RA2	0.809		TOM1L2	0.809
									CEPT1	0.809		PLS1	0.809		VPS13C	0.809
									CLCA3P	0.809		KCNJ11	0.809		UNC13D	0.809
									KCNH5	0.808		CLINT1	0.809		TUBA1A	0.809
									LIMA1	0.808		LBR	0.809		ADAMTS13	0.809
									HCN2	0.808		MVP	0.809		MARK2	0.809
									PTCH2	0.808		LTBP2	0.809		DDX46	0.809
									RASA4B	0.807		CASP8	0.809		BZW1	0.809
									EPHB6	0.807		CHD4	0.809		LRRC8D	0.809
									MEFV	0.807		CRYM	0.809		ABHD13	0.809
									RASA4	0.807		HERPUD1	0.809		TAOK1	0.809
									LMX1B	0.807		NCAPD2	0.809		MOB1B	0.809
									ABLIM3	0.807		EFTUD2	0.809		ARC	0.809
									S100A7	0.807		ACAP2	0.809		NIPA1	0.809
									GRB14	0.807		EEA1	0.809		STRC	0.809
									ARHGEF16	0.807		CDK5R1	0.809		OTOA	0.809
									ABLIM2	0.807		NCF4	0.809		MAMDC2	0.809
									TICAM2	0.807		PDIA6	0.809		SETX	0.809
									PLEKHH2	0.807		PCOLCE	0.809		ARMC9	0.809
									ISL2	0.807		PLEC	0.809		SLC46A3	0.809
									PLEKHA8	0.807		PCM1	0.809		KRT26	0.809
									SGK2	0.807		NOMO1	0.809		TMC6	0.809
									RPS6KA6	0.807		PPA1	0.809		TMC4	0.809
									PPP1R9A	0.807		NONO	0.809		PKD1L2	0.809
									ARHGAP26	0.807		RABEP1	0.809		PKD1L3	0.809
									FARP1	0.807		PCBP1	0.809		DCXR	0.809
									UBE2L6	0.806		PCBP2	0.809		PNPLA5	0.809
									DAB1	0.806		ANGPT1	0.809		KRT77	0.809
									CBR3	0.806		TGFBI	0.809		MEGF8	0.809
									PIAS2	0.806		MED1	0.809		SYT9	0.809
									CABYR	0.806		DLG2	0.809		DPP9	0.809
									CDK1	0.806		HERC1	0.809		STIMATE	0.809
									GSTP1	0.806		ITSN1	0.809		SYVN1	0.809
									UBB	0.806		STK11	0.809		PBRM1	0.809
									POU2F1	0.806		STXBP2	0.809		RTN4RL2	0.809
									POR	0.806		SLC14A2	0.809		KTN1	0.809
									PGAM1	0.806		PDCD2	0.809		LUZP1	0.809
									WT1	0.806		RPE65	0.809		SLC47A2	0.809
									PTN	0.806		DDB1	0.809		LSR	0.809
									CCL1	0.806		CDC37	0.809		ANKLE2	0.809
									TNFSF9	0.806		PCSK7	0.809		ADGRG3	0.809
									NR4A2	0.806		C3AR1	0.809		CPNE8	0.809
									UBE2D1	0.806		ECM1	0.809		TMC8	0.809
									UBE2G2	0.806		IFI16	0.809		CILP2	0.809
									UBE2N	0.806		LAMA3	0.809		AEBP1	0.809
									YWHAZ	0.806		MEP1A	0.809		TBC1D10C	0.809
									CSNK2B	0.806		ATP6V1F	0.809		HID1	0.809
									IL15RA	0.806		TXNRD1	0.809		TIAM2	0.809
									MECOM	0.806		SLC5A12	0.809		KSR1	0.809
									GAB1	0.806		HNRNPUL2	0.809		ITPRIP	0.809
									MED21	0.806		KIAA1109	0.809		TEX14	0.809
									DAZAP2	0.806		KRT24	0.809		GCC2	0.809
									CPSF6	0.806		AAK1	0.809		LRRC8A	0.809
									PLEKHS1	0.806		SPRED3	0.809		SULF2	0.809
									RAPH1	0.806		ERCC6L	0.809		SULF1	0.809
									TRIM69	0.806		P3H1	0.809		CHERP	0.809
									COP1	0.806		TKFC	0.809		SCUBE1	0.809
									MAML1	0.806		ALDH1L2	0.809		BBS7	0.809
									FATE1	0.806		CCDC88A	0.809		UEVLD	0.809
									THAP7	0.806		PARP14	0.809		SCUBE3	0.809
									DOCK9	0.806		SVEP1	0.809		TRARG1	0.809
									PLEKHA4	0.806		SLC22A6	0.809		CDH26	0.809
									SH2B1	0.806		GREB1	0.809		FAM20C	0.809
									UBQLN4	0.806		SLC39A12	0.809		PNPLA6	0.809
									NDFIP2	0.806		SLC44A4	0.809		EXOC8	0.809
									SAMD15	0.806		GLE1	0.809		ULK2	0.809
									PLEKHH1	0.806		ARHGAP15	0.809		TBC1D21	0.809
									PLEKHA6	0.806		COBLL1	0.809		H1FOO	0.809
									ISL1	0.805		SLC45A4	0.809		DCP1B	0.809
									FHL5	0.805		UMODL1	0.809		ADGRF5	0.809
									LHX3	0.805		VWA2	0.809		XRN1	0.809
									KNG1	0.804		XKR4	0.809		ADGRG2	0.809
									TGFB1	0.804		AKAP4	0.809		ORMDL3	0.809
									AHSG	0.804		GNAS	0.809		KRT78	0.809
									ALB	0.804		SLC27A3	0.809		SLC39A11	0.809
									PPBP	0.804		TTC38	0.809		PROM2	0.809
									ALDOA	0.804		PPM1L	0.809		VWDE	0.809
									TGFB3	0.804		FREM2	0.809		EHBP1L1	0.809
									TGFB2	0.804		CFAP70	0.809		STAG2	0.809
									APOOL	0.804		FAM83B	0.809		BPIFB2	0.809
									SCCPDH	0.804		EYS	0.809		PARP16	0.809
									HM13	0.804		FKBP15	0.809		DPP10	0.809
									FAM49B	0.804		PDZK1	0.809		CPSF7	0.809
									VTI1B	0.804		UBR4	0.809		SLC5A8	0.809
									TEX264	0.804		KPRP	0.809		CD177	0.809
												MAGI3	0.809		DDX51	0.809
												LGSN	0.809		GDPD1	0.809
												SEL1L2	0.809		COLGALT1	0.809
												VPS13D	0.809		TMEM178A	0.809
												PIK3R6	0.809		TXNDC5	0.809
												ABHD17B	0.809		SCCPDH	0.809
												CEP350	0.809		LEMD2	0.809
												EEF1A1P5	0.809		PLA2G15	0.809
												KIAA0319	0.809		DYNC2H1	0.809
												BROX	0.809		CLRN3	0.809
												IL23R	0.809		PSD4	0.809
												ARMC3	0.809		CNNM3	0.809
												BSPRY	0.809		GSTCD	0.809
												ZDHHC20	0.809		APPL2	0.809
												ANO1	0.809		DOCK8	0.809
												RNF213	0.809		USP32	0.809
												LPCAT4	0.809		SLC24A4	0.809
												MUC17	0.809		GPRC5A	0.809
												MBLAC2	0.809		ADCY4	0.809
												C2orf16	0.809		SEMA6D	0.809
												ATL3	0.809		NLGN2	0.809
												ITPRIPL1	0.809		TSPAN14	0.809
												SIGIRR	0.809		OR11L1	0.809
												NAA16	0.809		PATJ	0.809
												MFSD5	0.809		ANGPTL6	0.809
												NIPAL1	0.809		SLC30A5	0.809
												LPCAT3	0.809		EXOC6	0.809
												SLC27A4	0.809		CYP2W1	0.809
												PRPF8	0.809		ITFG1	0.809
												GGT6	0.809		MYCBPAP	0.809
												INTS5	0.809		NT5C	0.809
												SLC27A1	0.809		PI4K2B	0.809
												BHLHB9	0.809		GRIN3A	0.809
												ATAD2	0.809		CD200R1	0.809
												CD200R1L	0.809		RASGRP4	0.809
												POTEE	0.809		CHD5	0.809
												MTHFD1L	0.809		PKD1L1	0.809
												PLET1	0.809		SLC37A2	0.809
												PCSK4	0.809		DENND1A	0.809
												NXPE4	0.809		NUP210	0.809
												SBSN	0.809		PIGO	0.809
												ENPP7	0.809		RAPGEF6	0.809
												DHRS13	0.809		ATP8B4	0.809
												NPNT	0.809		CYB5D2	0.809
												ABHD15	0.809		CEMIP	0.809
												TMC5	0.809		PDCD6IP	0.809
												FAT4	0.809		SLC20A1	0.809
												GIGYF2	0.809		SNX33	0.809
												SLC39A5	0.809		CHTF18	0.809
												THSD4	0.809		HNRNPLL	0.809
												SYNE3	0.809		LMO7	0.809
												NFXL1	0.809		SLC44A1	0.809
												ATG14	0.809		ATXN2L	0.809
												NBEAL2	0.809		NEU4	0.809
												SLCO4C1	0.809		SLC13A3	0.809
												MFSD6	0.809		CASKIN1	0.809
												ARHGEF18	0.809		CASKIN2	0.809
												PIK3AP1	0.809		STON2	0.809
												ARHGAP27	0.809		ADGRV1	0.809
												TOM1L2	0.809		SYNE2	0.809
												VPS13C	0.809		CNKSR2	0.809
												UNC13D	0.809		ACOT11	0.809
												TUBA1A	0.809		MUC16	0.809
												MARK2	0.809		SORCS1	0.809
												DDX46	0.809		AHCTF1	0.809
												BZW1	0.809		SMPDL3B	0.809
												LRRC8D	0.809		SLC39A7	0.809
												ABHD13	0.809		PIEZO1	0.809
												TAOK1	0.809		FAM3C	0.809
												MOB1B	0.809		TM9SF4	0.809
												ARC	0.809		TMEM131	0.809
												NIPA1	0.809		TSC1	0.809
												MAMDC2	0.809		GCN1	0.809
												SETX	0.809		ARHGAP45	0.809
												ARMC9	0.809		DHX38	0.809
												SLC46A3	0.809		NUP205	0.809
												KRT26	0.809		PXDN	0.809
												TMC6	0.809		LPAR1	0.809
												TMC4	0.809		AKAP1	0.809
												PKD1L2	0.809		RYR2	0.809
												PKD1L3	0.809		HTRA1	0.809
												TRIM46	0.809		ARPC1A	0.809
												DCXR	0.809		RREB1	0.809
												PNPLA5	0.809		N4BP2L2	0.809
												KRT77	0.809		DIO2	0.809
[truncated: 422 more rows]

## Sheet: differential lists
OS extending E3 substrates	OS reducing E3 substrates
ADAMTSL3	A1BG
ADRB1	ABI3BP
AFDN	ABLIM1
AFF4	ABLIM2
ALX1	ABLIM3
AMHR2	ABO
AMOT	ABR
ASH2L	ACAN
ATRX	ACAP1
BARD1	ACTL6A
BCL6	ADIPOR1
BIRC2	ADIPOR2
BRCA1	AFAP1
CASP8	AFAP1L1
CBX2	AGER
CBX3	AHR
CBX4	AKT2
CBX5	AKT3
CBX6	ALCAM
CCND1	ALX4
CDKL3	AMIGO2
CDKN1A	ANLN
CDKN1B	ANO2
CDT1	ANOS1
CHD3	APBB1IP
CHD4	APEX1
CHD5	APOA1
CHD7	APPL1
CHD8	APPL2
CNTFR	ARAP1
CUX2	ARHGAP27
DAXX	ARHGDIG
DDX5	ARID1B
DDX6	ARX
DLST	ASAP1
E2F1	ATR
EFEMP1	AURKA
EGR1	AZGP1
ELL	B2M
ESR1	BARHL1
FBN3	BARX1
GBX1	BCAM
GFI1	BCAN
GGA3	BCR
GLI3	BEST1
GMPS	BEST2
GPR119	BFSP1
GRIN2D	BFSP2
HAND2	BICRA
HECW1	BIRC6
HERC1	BLM
HINFP	BMX
HIPK1	BOC
HNRNPU	BRAF
HOXA10	BRD9
HOXB2	BTK
HOXB4	BTN1A1
HOXC4	BTN2A2
IFI16	BTN2A3P
IFIH1	BTN3A1
IGF1R	BTNL3
IKBKB	C2CD5
IKBKG	CACNA1H
IRAK1	CADM1
ITCH	CADM2
ITPK1	CADM3
JUN	CADM4
JUP	CARMIL1
KAT2B	CARMIL3
KLF4	CASK
KLF5	CCNE1
LRRC32	CCNE2
MAP1S	CD101
MAP3K4	CD1A
MAST2	CD1B
MAVS	CD1C
MDM2	CD1D
MSH6	CD1E
MSX2	CD2
NCOR1	CD200
NDFIP2	CD22
NEFM	CD226
NKX2-1	CD2AP
NPM1	CD300LD
NUP62	CD300LG
PAPPA2	CD3D
PAX6	CD3G
PAXIP1	CD4
PBX2	CD48
PEG3	CD7
PELP1	CD74
PHB	CD79A
PHOX2B	CD79B
PIAS1	CD83
PIAS4	CD86
PLK2	CD8B
POU1F1	CD8B2
POU2F1	CDC42BPB
POU2F2	CDH9
POU2F3	CDK1
PPARD	CDK4
PRKCB	CDK7
PSMB5	CDON
PSMD1	CDX4
PSMD7	CEACAM1
PXDNL	CEACAM16
RAB8A	CELSR3
RAD23A	CEP78
RAD50	CFTR
RALBP1	CHEK2
RANBP2	CHL1
RASEF	CIITA
RB1	CITED2
RC3H1	CLCA3P
RELA	CLMP
RIMS1	CLSTN1
RPS6KB1	CMYA5
SATB1	CNGA1
SCAMP3	CNGA2
SCML4	CNGA4
SCN5A	CNGB1
SEMA3C	CNKSR2
SFN	CNOT7
SHMT2	CNTN1
SIGLEC7	CNTN3
SIX4	CNTN4
SMAD4	CNTN5
SNAI1	CNTN6
SOWAHB	COL12A1
SP1	COL14A1
SP3	COL20A1
SRC	COL7A1
SRCAP	COPS6
SREBF1	COX6B2
SUSD1	CPQ
SYTL4	CRIP1
TAF1	CRIP2
TBP	CSF1R
TICAM2	CSF3R
TNIK	CTLA4
TRAF4	CTNNB1
TRAF5	CUBN
TRAF6	CXADR
TRAF7	DAPK1
TRIM11	DCC
TRIM14	DGKH
TRIM15	DGKI
TRIM16	DNM1
TRIM23	DNM1L
TRIM27	DNM2
TRIM31	DNM3
TRIM32	DOCK11
TRIM35	DOCK9
TRIM44	DRD3
TRIM56	DSCAM
TRIM62	DSCAML1
TRIM68	DUX4
TRIM69	EDEM3
TRIM72	EGFLAM
TRIM75P	EGFR
TRIOBP	EHD3
TRO	ELP1
UBQLN4	EP300
UNC13A	EPHA1
UNC13B	EPHA3
USP4	EPHA4
VASP	EPHA6
WDFY3	EPHA7
WRN	EPHB1
X	EPHB2
YWHAG	EPHB3
ZBTB16	EPHB4
ZBTB17	EPHB6
ZBTB43	ERMP1
ZBTB7A	EXOC1
ZEB1	EXOC4
ZFHX2	F11R
ZFHX3	FAM187A
ZFHX4	FANCD2
ZFYVE9	FARP1
ZMIZ2	FBXL15
ZNF263	FBXL5
ZNF512	FBXL6
ZNF646	FCAMR
	FCGR1A
	FCGR3A
	FCGR3B
	FCGRT
	FCMR
	FCRL1
	FCRL2
	FCRL3
	FCRL4
	FCRL5
	FCRL6
	FEN1
	FERMT2
	FERMT3
	FGD1
	FGD6
	FGFR1
	FLT1
	FN1
	FNDC3A
	FNDC8
	GAB1
	GAK
	GBX2
	GHR
	GPA33
	GRIK4
	GRIK5
	GSN
	H2AC11
	H2AC14
	H2AC20
	H2AC21
	H2AC7
	H2AC8
	H2AFJ
	H2AFV
	H2AFX
	H2AFY2
	H2AZ1
	H2BC1
	H2BC10
	H2BC11
	H2BC12
	H2BC13
	H2BC14
	H2BC15
	H2BFS
	H2BFWT
	H2BW2
	H3C12
	HABP4
	HAPLN2
	HAPLN3
	HAVCR1
	HCN1
	HCN2
	HCN3
	HCN4
	HDAC1
	HDAC4
	HEPACAM
	HFE
	HHLA2
	HIPK2
	HIST1H2AA
	HIST1H2AC
	HIST1H2AH
	HIST1H2BB
	HIST1H2BD
	HIST1H2BH
	HIST1H2BO
	HIST2H2AA4
	HIST2H2BE
	HIST2H2BF
	HIST2H3D
	HIST3H2A
	HIST3H2BB
	HIST3H3
	HLA-A
	HLA-B
	HLA-C
	HLA-DMA
	HLA-DMB
	HLA-DOA
	HLA-DOB
	HLA-DPA1
	HLA-DPB1
	HLA-DQA1
	HLA-DQA2
	HLA-DQB1
	HLA-DQB2
	HLA-DRA
	HLA-DRB1
	HLA-DRB3
	HLA-DRB4
	HLA-DRB5
	HLA-E
	HLA-F
	HLA-G
	HLA-H
	HLX
	HMGCR
	HMX2
	HMX3
	HNRNPK
	HOXA13
	HOXA2
	HOXA3
	HOXA7
	HOXC11
	HOXC8
	HOXD13
	HOXD8
	HSPG2
	HYAL2
	ICAM5
	ICOSLG
	IFFO2
	IGDCC4
	IGF2R
	IGFN1
	IGHA1
	IGHA2
	IGHD
	IGHE
	IGHG2
	IGHG3
	IGHG4
	IGHM
	IGHV1-2
	IGHV1-46
	IGHV1-69
	IGHV2-5
	IGHV2-70
	IGHV3-11
	IGHV3-13
	IGHV3-23
	IGHV3-30
	IGHV3-33
	IGHV3-48
	IGHV3-53
	IGHV3-7
	IGHV3-9
	IGHV4-34
	IGHV4-39
	IGHV4-59
	IGKC
	IGKV1-16
	IGKV1-17
	IGKV1-33
	IGKV1-39
	IGKV1-5
	IGKV1D-12
	IGKV1D-16
	IGKV1D-33
	IGKV1D-39
	IGKV2-30
	IGKV2D-28
	IGKV2D-40
	IGKV3-11
	IGKV3-15
	IGKV3-20
	IGKV4-1
	IGKV5-2
	IGLC1
	IGLC2
	IGLC6
	IGLC7
	IGLL1
	IGLL5
	IGLON5
	IGLV1-40
	IGLV1-44
	IGLV1-47
	IGLV1-51
	IGLV2-11
	IGLV2-14
	IGLV2-23
	IGLV2-8
	IGLV3-1
	IGLV3-19
	IGLV3-21
	IGLV3-25
	IGLV3-27
	IGLV6-57
	IGLV7-43
	IGSF1
	IGSF11
	IGSF21
	IGSF22
	IGSF3
	IGSF8
	IGSF9
	IGSF9B
	IL12RB1
	IL12RB2
	IL18RAP
	IL1R1
	IL1R2
	IL1RAPL1
	IL1RAPL2
	IL1RL2
	IL27RA
	IL31RA
	IL6R
	IL6ST
	INSIG1
	INSIG2
	INSR
	INSRR
	IRS1
	IRS2
	ISL1
	ITGA2
	ITGB4
	JAM2
	JAM3
	JAML
	KALRN
	KCND2
	KCNH1
	KCNH2
	KCNH3
	KCNH5
	KCNH6
	KCNH7
	KCNH8
	KDM4A
	KDR
	KIR2DL3
	KIR2DL4
	KIR2DL5A
	KIR2DL5B
	KIR3DL3
	KMT5A
	KRT1
	KRT10
	KRT19
	KRT6A
	KRT75
	KRT84
	L1CAM
	L3MBTL2
	LAG3
	LAIR1
	LDB1
	LDB2
	LDB3
	LHX1
	LHX2
	LIFR
	LILRA1
	LILRA2
	LILRA3
	LILRA5
	LILRA6
	LILRB1
	LILRB2
	LILRB3
	LILRB4
	LILRB5
	LIMA1
	LIMCH1
	LIMD1
	LIME1
	LIMK1
	LIMK2
	LIMS1
	LIMS2
	LIN28B
	LMCD1
	LMNA
	LMNB2
	LMO7
	LPP
	LPXN
	LRFN2
	LRFN3
	LRFN4
	LRIT1
	LRP2
	LRR1
	LRRC31
	LRRN3
	LRRN4
	LRSAM1
	LTN1
	LY6G6F
	LYN
	MACROH2A1
	MAK
	MAP2K1
	MARCHF10
	MARCHF4
	MARCHF5
	MARCHF6
	MARCHF8
	MARCHF9
	MCM7
	MERTK
	MFN1
	MFN2
	MICA
	MICAL1
	MICAL2
	MICAL3
	MICALL1
	MICALL2
	MICB
	MOG
	MPL
	MPZL2
	MR1
	MRE11
	MSH2
	MTCL1
	MX2
	MYBPC1
	MYBPH
	MYCBP2
	MYLK
	MYO5A
	MYOM1
	MYOM2
	MYOM3
	NAALADL1
	NAALADL2
	NAIP
	NBN
	NCAM2
	NCAN
	NCLN
	NCOA2
	NCOR2
	NCR2
	NCR3
	NCR3LG1
	NECTIN1
	NECTIN2
	NECTIN3
	NECTIN4
	NEO1
	NES
	NFASC
	NFIA
	NFIB
	NFIX
	NKX2-3
	NKX2-4
	NKX2-6
	NKX3-2
	NKX6-1
	NLRC3
	NLRC4
	NLRC5
	NLRP1
	NLRP10
	NLRP11
	NLRP12
	NLRP13
	NLRP14
	NLRP2
	NLRP4
	NLRP5
	NLRP6
	NLRP7
	NLRP8
	NLRP9
	NLRX1
	NOD1
	NONO
	NOTCH1
	NPC1
	NPC1L1
	NPHS1
	NR3C2
	NRAP
	NRCAM
	NRROS
	NTM
	NTNG2
	NUP155
	NUP205
	NUP43
	NWD1
	NWD2
	OBSCN
	OPA1
	OSBPL9
	OSMR
	OTUB1
	OTX1
	PALLD
	PBX1
	PBX3
	PCNA
	PDGFRA
	PDGFRB
	PDLIM1
	PDLIM2
	PDLIM3
	PDLIM4
	PDLIM5
	PDLIM7
	PECAM1
	PHLDB3
	PHLPP1
	PIGR
	PIK3C2B
	PILRA
	PILRB
	PJA2
	PLCB2
	PLCB3
	PLCB4
	PLCD1
	PLCD3
	PLCD4
	PLCE1
	PLCH2
	PLCL1
	PLCL2
	PLD1
	PLEKHA3
	PLEKHA4
	PLEKHA6
	PLEKHB2
	PLEKHH1
	PLEKHS1
	PLK1
	PNPLA6
	PNPLA7
	POLD4
	POLR2A
	POU4F3
	PPFIA2
	PREX2
	PRICKLE4
	PRKAR1A
	PRKAR1B
	PRKAR2B
	PRKCG
	PRKCQ
	PRKD1
	PRKG2
	PRRX1
	PRRX2
	PSEN1
	PSG1
	PSG11
	PSG2
	PSG6
	PTCH2
	PTGFRN
	PTP4A2
	PTPN1
	PTPN11
	PTPN12
	PTPN13
	PTPN14
	PTPN18
	PTPN2
	PTPN20
	PTPN22
	PTPN23
	PTPN3
	PTPN4
	PTPN9
	PTPRA
	PTPRB
	PTPRC
	PTPRD
	PTPRE
	PTPRF
	PTPRG
	PTPRH
	PTPRJ
	PTPRK
	PTPRM
	PTPRN2
	PTPRO
	PTPRQ
	PTPRR
	PTPRS
	PTPRT
	PTPRU
	PVR
	QPCTL
	RAB17
	RAPGEF3
	RAPGEF6
	RAPH1
	RASA2
	RCHY1
	RECQL4
	RFC1
	RIG-1
	RLIM
	RNASEL
	RNF10
	RNF126
	RNF128
	RNF130
	RNF150
	RNF8
	RNH1
	ROBO1
	ROBO2
	ROBO4
	RPS6KA1
	RPS6KA2
	RPS6KA5
	Rps7
	SAMD15
	SAMD9
	SASH3
	SBF1
	SBF2
	SCAP
	SCN1A
	SCN2B
	SCN3B
	SCN4A
	SCN4B
	SCN7A
	SDK1
	SDK2
	SEMA3B
	SEMA7A
	SEPTIN3
	SEPTIN7
	Serbp1
	SERPINA1
	SERPINA13P
	SERPINA3
	SERPINB13
	SERPINB3
	SERPINB9
	SERPINC1
	SERPINE1
	SERPINE2
	SERPINF2
	SERPING1
	SERPINH1
	SGK1
	SH2B1
	SH3KBP1
	SHOX2
	SIGLEC1
	SIGLEC10
	SIGLEC11
	SIGLEC12
	SIGLEC14
	SIGLEC15
	SIN3B
	SIRPA
	SIRPB1
	SIRPD
	SIRPG
	SKI
	SKIL
	SLAMF1
	SLAMF6
	SLC10A7
	SLC1A2
	SLC6A11
	SLC8A3
	SLC8B1
	SLC9C1
	SLC9C2
	SMAD2
	SMAD3
	SMAD9
	SMARCA2
	SMARCA4
	SNED1
	SORL1
	SOS1
	SOS2
	SPA17
	SPHK1
	SPON2
	SPPL2A
	SREBF2
	STAC3
	STAR
	STAT3
	SYK
	SYT7
	TAF1B
	TAPBP
	TAPBPL
	TARM1
	TBC1D2
	TEC
	TEK
	TES
	TF
	TFRC
	TGFB1I1
	TIAM1
	TIE1
	TIMD4
	TLR3
	TLR9
	TLX1
	TMIGD2
	TNC
	TNKS
	TNR
	TNXA
	TNXB
	TOPORS
	TPP1
	TRAIP
	TRAV29DV5
	TRBC1
	TRBC2
	TRBV7-9
	TRDC
	TREM1
	TREM2
	TREML4
	TRGV3
	TRIM36
	TRIM42
	TRIM46
	TRIM52
	TRIM54
	TRIM60
	TRIM63
	TRIM67
	TRIM9
	TRIO
	TRIP13
	TRIP6
	TTC3
	UNC5A
	UNCX
	USH2A
	VAV2
	VAV3
	VCAM1
	VCAN
	VCL
	VSIG1
	VSIG10
	VSIG10L
	VSTM1
	VSTM2A
	VSTM4
	VTCN1
	VWF
	XRCC1
	XRCC5
	YES1
	ZNRF2
	ZNRF4
	ZYX

## Sheet: 2 OS reducing E3 ligases
E3 Ligase Gene	p value	cutoff	Dmedian survival (months)
IRF2BP1	0.52	809	1.27
TOPORS	0.41	407	15.97
ZSWIM2	0.41	0	20.73
TRIM4	0.4	673	24.7
TRIM37	0.39	1000	10.4
ARIH1	0.37	1461	0.27
MID1	0.37	448	16.9
RSPRY1	0.35	909	6.97
TRIM62	0.34	155	0.27
ZXDC	0.34	805	20.07
VPS8	0.33	670	24.33
CBL	0.3	1258	24.2
RNF111	0.3	669	12.77
HECTD3	0.29	1676	21.53
NHLRC1	0.29	41	21.93
RMND5A	0.29	834	1.57
UBR4	0.29	4219	20.07
BFAR	0.28	1370	21.53
MEX3B	0.28	678	26.27
RNF113B	0.28	0	15.97
RNF123	0.28	596	21.13
CUL9	0.27	570	21.93
PEX2	0.27	916	24.73
TRAF7	0.27	2346	32.73
BRAP	0.26	613	28.3
FANCL	0.25	256	20.73
KMT2D	0.25	1336	6.3
RNF219	0.25	265	25.74
TRIM58	0.25	14	22.5
TRIP12	0.25	3545	16.46
HERC3	0.24	634	21.13
UBE3A	0.24	2265	3.1
ARIH2	0.23	1442	20.73
PPIL2	0.23	1303	28.2
TRIM77	0.23	0	20.07
WDR59	0.23	722	30.93
SH3RF3	0.21	742	26.63
SIAH1	0.21	357	30.4
MARCH11	0.2	0	20.07
RING1	0.2	1235	27.37
RNF149	0.2	840	21.3
TRIM64C	0.2	0	28.43
CBLB	0.19	661	7.6
CCDC36	0.19	92	20.07
RNF20	0.19	1362	2.13
TRIML2	0.19	1	24.33
UNK	0.19	1151	6.3
HECTD1	0.18	2280	9.4
RNF150	0.18	1040	23.24
TRIM64B	0.18	0	32.33
WWP2	0.18	1438	22.5
AMFR	0.17	1916	16.46
CYHR1	0.17	1713	28.6
NOSIP	0.17	969	16.9
RBX1	0.17	1903	25.1
TRIM59	0.17	322	18.53
UBE4A	0.17	405	8
RNF122	0.16	481	24.2
RNF151	0.16	0	25.13
RNF217	0.16	585	23.24
RNF224	0.16	3	30.4
KCMF1	0.15	1277	20.07
RNF169	0.15	187	20.73
RNF222	0.15	1	27.37
RNF34	0.15	590	28.3
UBE3C	0.15	1502	9.4
RBBP6	0.14	1065	25.8
RNF10	0.14	4585	26.63
RNF32	0.14	22	28.43
PCGF2	0.13	1287	28.6
TRIM45	0.13	106	24.33
TRIM48	0.13	0	28.43
TRIM49D1	0.13	0	28.43
ANKIB1	0.12	935	20.73
TRIM49B	0.12	0	28.43
BIRC7	0.11	4	25.13
PELI2	0.11	521	31.6
RNF121	0.11	607	27.37
TRIM28	0.11	8154	28.6
TRIM24	0.099	594	24.33
TRIM49	0.099	0	32.33
TRIM23	0.095	332	10
RNF167	0.094	3034	28.6
RNF225	0.088	0	38.36
TRIM42	0.085	0	32.4
BRCA1	0.082	404	20.63
BIRC8	0.08	0	38.36
RNF6	0.08	737	30.86
HUWE1	0.077	5632	21.13
SMURF1	0.076	1106	30.86
TRIM49C	0.075	0	34.13
CBLC	0.073	0	29.23
TRIM55	0.073	1	28.3
RNF128	0.071	4	28.3
DTX1	0.07	37	21.3
HECW2	0.07	426	20.63
TRIM64	0.068	0	36.56
HECTD2	0.067	332	25
RNF186	0.064	0	29.23
TRIM60	0.064	0	38.36
TRIM9	0.064	187	25
MYLIP	0.062	818	30.86
UBOX5	0.061	440	39.53
RFPL4A	0.058	1	32.86
RNF157	0.058	343	26.63
ZNF280A	0.054	0	29.23
MARCH9	0.052	338	8.77
RFPL4AL1	0.052	0	32.86
RNFT2	0.052	58	29.87		PFS p value	Dmedian RFS (months)
LTN1	0.05	791	30.86		0.088
RNF40	0.05	2056	34.63		0.075
RNF7	0.048	1908	25.74		0.17
SMURF2	0.048	833	25.13		0.085
RNF145	0.046	1846	20.73		0.26
SH3RF1	0.046	434	6.2		0.0025	7.8
ZNRF4	0.045	0	37.36		0.078
RC3H2	0.042	1633	27.16		0.074
HERC4	0.038	609	28.3		0.051
RFPL2	0.037	1	27.37		0.22
TRIM43	0.034	0	37.36		0.14
TRIM40	0.033	0	36.96		0.25
BIRC2	0.032	1424	30.93		0.0055	69.7
RNF4	0.032	1952	27.16		0.083
PEX10	0.031	443	32.33		0.047
LNX1	0.029	79	25.8		0.35
RFPL3	0.029	1	40.06		0.4
TRIM36	0.029	13	18.04		0.017	61.1
HACE1	0.028	253	28.43		0.25
HECW1	0.028	7	29.23		0.16
RNF215	0.028	562	32.73		0.13
SHPRH	0.028	150	6.2		0.2
TRIM54	0.028	1	32.4		0.36
PLAGL1	0.027	466	38.6		0.2
RNF139	0.027	812	34.83		0.0051
RNF170	0.027	433	27.16		0.081
TRIM51	0.027	0	38.36		0.084
TRIM67	0.027	6	20.1		0.2
MUL1	0.026	1121	34.83		0.01
SIAH2	0.026	638	24.27		0.13
UHRF2	0.025	1142	27.9		0.0018	5.8
RNF214	0.024	327	31.6		0.12
TRIM2	0.024	424	28.43		0.17
TRAIP	0.023	175	28.43		0.0014	68.53
RFPL1	0.021	0	34.83		0.19
RNF5	0.021	1384	34.13		0.13
TRIM33	0.021	682	14.5		0.23
TRIM74	0.019	4	36.96		0.17
RNF144A	0.018	1534	30.4		0.19
PCGF6	0.016	198	20.63		0.038	7.04
TRIM72	0.016	1	26.16		0.17
RFWD3	0.015	593	18.04		0.003	57
RNF11	0.015	1909	17.47		0.43
ZNF521	0.014	1461	33.26		0.29
SCAF11	0.013	1730	31.6		0.082
MARCH6	0.012	3064	36.6		0.16
TRAF4	0.012	639	31.66		0.022	68.66
AREL1	0.011	582	31.66		0.2
MAEA	0.011	1584	31.6		0.03
PCGF3	0.011	1529	44.66		0.47
UBR2	0.011	843	25.7		0.06
CCNB1IP1	0.01	1183	40.43		0.22
MARCH4	0.01	3	14.7		0.3
UBR7	0.01	942	31.1		0.037
RNF220	0.009	1743	12.57		0.2
MSL2	0.0087	1010	43.76		0.057
UBR5	0.0086	1732	15.34		0.026	3.07
NFXL1	0.0079	250	22.5		0.25
RNF2	0.0072	562	40.3		0.057
XIAP	0.007	1582	32.86		0.049
NEDD4L	0.0068	389	28.43		0.46
RNFT1	0.0064	301	30.93		0.21
ZNF598	0.0062	1164	14.37		0.19
MIB2	0.0061	1136	32.73		0.14
RNF182	0.0059	66	33.26		0.16
UBE3D	0.0059	63	32.4		0.087
PRPF19	0.0058	3762	39.53		0.16
RAD18	0.0051	295	20.07		0.0036	6.77
MARCH5	0.005	865	44.66		0.27
RNF223	0.005	0	39.16		0.081
LNX2	0.0047	137	16.03		0.097
ZNRF3	0.0047	2	28.8		0.019	7.27
ZFPL1	0.0046	227	14.17		0.29
MEX3C	0.0036	935	35.43		0.01	7.67
BMI1	0.0035	970	38.07		0.048	5.9
PJA1	0.0033	1358	38.36		0.039
RNF138	0.0032	566	34.9		0.015	4.7
RNF24	0.003	1481	30.93		0.46
TRIM43B	0.003	0	39.16		0.19
MKRN2	0.0028	746	18.94		0.027	61.1
BIRC3	0.0023	112	45.83		0.29
TRIM27	0.0023	1565	35.43		0.06
ITCH	0.0021	1172	27.27		0.12
MKRN3	0.0021	4	36.56		0.013	10.17
ZBTB12	0.002	305	43.97		0.44
RNF26	0.0018	1055	38.33		0.023	56.37
MEX3D	0.0016	708	40.93		0.23
UHRF1	0.0012	482	34.1		0.00014	72.3
TRIM71	0.00087	6	47.03		0.05
MNAT1	0.00084	275	22.6		0.00026	75.03
RLF	0.00046	654	34.9		0.052
G2E3	0.00045	344	25.87		0.045	5.14
RNF39	0.0003	20	18.1		0.12
MIB1	0.00017	1371	30.07		0.12
UBE4B	0.00013	1772	40.27		0.27
RNF8	4.5e-05	669	44.93		0.17
MEX3A	2.3e-05	148	45.46		0.43
RLIM	1.6e-05	1336	34.53		0.081
PLAG1	1.4e-05	17	31.23		0.062
HLTF	1e-05	812	28.57		0.11
MARCH10	1e-05	3	48.63		0.09
TTC3	5.2e-08	6572	50.63		0.21
			31.6			8.985	median
			9.17344			30.4892	stdev

## Sheet: OS reducer substrates
Putative substrates identified via UbiBrowser 2.0
RFPL3	PCGF3	confidence score		CCNB1IP1	confidence score		MSL2	confidence score		RNF2	confidence score		MARCH5	confidence score		BIRC3	confidence score		ZBTB12	MEX3D	TRIM71	confidence score		UBE4B	confidence score		RNF8	confidence score		MEX3A	confidence score		MARCH10	confidence score		TTC3	confidence score
none	BMI1	0.815		CCNB1	known		H2BC21	known		RYBP	known		DNM1L	known		PACS2	known		not found	none	LIN28B	known		ATXN3	known		KMT5A	known		RIG-1	known		IGLC7	0.918		AKT1	known
	PCGF2	0.815		CCNB1IP1	known		H2BC4	known		H2AC18	known		CIITA	known		BIRC3	known				TRIM71	0.884		FEZ1	known		HIST1H2AA	known		CNOT7	known		TRDC	0.918		AKT2	known
	RING1	0.815		TP53	0.869		TP53	known		H2AX	known		MFN1	known		TRAF1	known				TP53	0.877		PTTG1	known		H2AC21	known		TP53	known		IGLL5	0.918		AKT3	known
	PCGF3	0.815		BRCC3	0.864		MSL1	known		RASSF10	known		TNFRSF10A	known		CASP8	known				IRF3	0.873		TP53	known		NONO	known		MSH2	known		PTPRT	0.918		SMAD4	0.908
	PCGF5	0.815		TP73	0.864		MSL3	known		H2AC20	known		FIS1	known		DIABLO	known				HMX2	0.866		UNC45B	known		KDM4A	known		CDX2	known		LILRA1	0.918		TP53	0.901
	RNF2	0.815		EGFR	0.864		MOF	known		GMNN	known		MFN2	known		RIPK1	known				HMX3	0.866		AR	0.953		H2AC20	known		Serbp1	known		IGKV1D-12	0.918		PML	0.9
	PCGF1	0.815		CCNE1	0.864		TP53BP1	known		H2AC11	known		ATXN3	known		RIPK4	known				CRLF1	0.866		TP73	0.937		PML	known		Rps7	known		IGLV2-11	0.918		MICAL3	0.888
				ATM	0.864		APOBEC3B	known		RRM1	known		TANK	known		TRAF2	known				HOXD8	0.866		MYC	0.921		POLD4	known					IGLV3-1	0.918		MFN1	0.888
				ATR	0.864					AMBRA1	known		SOD1	known		BCL10	known				RASA1	0.866		NR3C2	0.918		BLM	known					IGLV3-25	0.918		SMAD3	0.886
				SMAD4	0.86					RNF2	known		MAP1B	known		CASP3	known				RYR1	0.866		TP63	0.918		XRCC5	known					IGLV3-21	0.918		SMAD2	0.886
				RBBP8	0.86					H2AZ1	known		MARCHF5	known		RIPK2	known				OTX1	0.866		SMAD4	0.913		NBN	known					IGHV2-5	0.918		RAPGEF3	0.873
				TRAF6	0.86					HIF1A	0.892		MAVS	known		TRAF3	known				NKX3-2	0.866		NR2F2	0.909		H2AC11	known					IGKC	0.918		CD3G	0.873
				PLCG1	0.848					MACROH2A1	0.886		MCL1	known		IKBKE	known				RYR3	0.866		AHR	0.908		RNF8	known					IGHE	0.918		CNGA4	0.873
				PTPN6	0.848					RING1	0.881		UTRN	known		RIPK3	known				NKX2-3	0.866		FOXP1	0.908		CTNNB1	known					IGHG1	0.918		TP63	0.873
				PPP2R1A	0.848					PTPRC	0.864		NLRP10	0.918		MALT1	known				SHOX2	0.865		HIPK2	0.907		TPP1	known					IGHG2	0.918		SKIL	0.871
				JAK1	0.848					H2AFY2	0.863		MX2	0.914		TRAF6	known				HOXD13	0.865		SGK1	0.906		H2BC1	known					IGHG3	0.918		HDAC1	0.871
				AKT1	0.848					SOS1	0.863		DNM2	0.914		IRF1	known				LHX2	0.865		ESR1	0.906		H2AFX	known					IGHG4	0.918		AFAP1L1	0.871
				STAT3	0.848					SOS2	0.863		DNM1	0.914		TANK	known				PRKD1	0.865		ATXN3L	0.902		L3MBTL2	known					IGHM	0.918		EPHA4	0.87
				STAT1	0.848					PCGF3	0.863		DNM3	0.914		MAP3K14	known				MYOM3	0.865		CLOCK	0.901		CHEK2	known					IGHA1	0.918		HDAC4	0.87
				SYK	0.848					H2AFV	0.863		HLA-DRA	0.912		KRR1	known				TTN	0.865		ARNT	0.901		OTUB1	known					IGHA2	0.918		PLD1	0.87
				KDR	0.848					H2AC7	0.863		HLA-DQA2	0.912		CASP7	known				SIX4	0.865		RORA	0.901		PCNA	known					IGHD	0.918		APPL1	0.87
				SMARCA2	0.848					PCGF5	0.863		HLA-DQA1	0.912		BIRC2	0.93				HOXC8	0.864		RORC	0.901		RECQL4	known					IGLV1-47	0.918		NR3C2	0.868
				SMARCA4	0.848					HIST2H2AB	0.863		HLA-DRB1	0.912		TNFRSF1A	0.925				PLCB2	0.864		NCOA3	0.901		MACROH2A1	0.91					IGHM	0.918		STAT3	0.868
				STAT5B	0.848					HIST1H2AC	0.863		HLA-DRB1	0.912		TRADD	0.921				PLCB3	0.864		SMAD7	0.898		POLR2A	0.864					IGLV1-44	0.918		ABLIM1	0.867
				VAV2	0.848					HIST1H2AH	0.863		HLA-DQB1	0.912		CASP4	0.917				PLCB4	0.864		NR3C1	0.897		SIN3B	0.863					PTPRC	0.918		NPC1	0.867
				RAC1	0.848					H2AFJ	0.863		HLA-DRB1	0.912		TRAF5	0.914				PLCD3	0.864		FOXG1	0.897		CDK1	0.855					CD48	0.918		TP73	0.867
				CSNK2A1	0.848					HIST1H2AA	0.863		HLA-DPB1	0.912		TRAF4	0.91				RYR2	0.864		FOXP2	0.893		H2AFY2	0.85					IGLC6	0.918		HMGCR	0.867
				MAP3K3	0.848					H2AC14	0.863		HLA-DQB2	0.912		FAS	0.905				TRIM37	0.858		NR2F1	0.893		H2AC14	0.85					IGLC1	0.918		TRIP6	0.867
				FANCD2	0.848					H2AC8	0.863		HLA-DOA	0.912		FADD	0.905				KRT84	0.856		NCOA2	0.893		H2AC7	0.85					IGLC2	0.918		PRICKLE4	0.867
				TRRAP	0.848					SRCAP	0.86		HLA-DRB1	0.912		CRADD	0.899				DTNBP1	0.851		SMAD6	0.891		HIST1H2AH	0.85					IGLC2	0.918		SLC9C1	0.867
				CD2AP	0.848					PCGF2	0.852		HLA-DRB1	0.912		IRAK1	0.897				TRIM5	0.848		FOXD4	0.884		HIST1H2AC	0.85					PTPRF	0.918		SLC9C2	0.867
				PRKCA	0.848					TRIM37	0.847		HLA-DRB4	0.912		MYD88	0.897				TRIM24	0.845		FOXP4	0.884		H2AFJ	0.85					IGLL1	0.918		MICALL1	0.867
				EIF4E2	0.848					HCFC1	0.845		HLA-DOB	0.912		EGFR	0.894				LMNA	0.845		ARNT2	0.884		H2AZ1	0.85					PTPRA	0.918		TES	0.867
				EIF5B	0.848					H2BW2	0.843		HLA-DPA1	0.912		NFKB2	0.894				NEFH	0.845		LATS2	0.884		H2AFV	0.85					PTPRB	0.918		NPC1L1	0.867
				NTRK1	0.848					CBX8	0.843		HLA-DRB1	0.912		NLRP1	0.894				TRIM28	0.845		FOXJ2	0.884		H2AC8	0.85					PTPRD	0.918		CD79A	0.866
				INSR	0.848					PHC1	0.843		HLA-DMB	0.912		CASP1	0.885				NEFL	0.841		FOXA2	0.884		HIST2H2AA4	0.85					PTPRE	0.918		RAPGEF6	0.865
				FYN	0.848					HIST3H2A	0.842		PTPN6	0.912		TNFRSF25	0.885				ZMIZ1	0.841		TBP	0.88		RFC1	0.847					PTPRG	0.918		CLSTN1	0.862
				CSF1R	0.848					TCF12	0.841		HLA-DRB3	0.912		XIAP	0.884				EPHB6	0.831		NOTCH1	0.88		TGFBR1	0.843					PTPRZ1	0.918		CELSR3	0.862
				LYN	0.848					ATF1	0.841		HLA-DRB1	0.912		BIRC5	0.875				SYT7	0.831		NEDD4	0.88		PLK1	0.838					PTPN6	0.918		FGD1	0.854
				KIT	0.848					CAV1	0.841		HLA-DRB1	0.912		LYN	0.874				PRKCG	0.831		ERN1	0.879		SGK1	0.832					PTPRK	0.918		BTK	0.854
				TOP2A	0.848					JUN	0.831		HLA-DRB5	0.912		SYK	0.874				HOXB3	0.831		HIF1A	0.875		AKT1	0.832					PTPRO	0.918		SERPINA13P	0.854
				PDGFRA	0.848					HSF1	0.831		HLA-DRB1	0.912		IRAK2	0.873				ANOS1	0.831		AKT2	0.873		SUV39H1	0.831					FCRL6	0.918		FGD6	0.854
				RFC1	0.837					AFF4	0.83		HLA-DRB1	0.912		NFKB1	0.872				PTPRG	0.831		SP1	0.869		MCM7	0.831					LILRA2	0.918		DOCK9	0.854
				DHX9	0.837					STAT3	0.825		NLRX1	0.912		INSR	0.868				TIE1	0.831		IRS1	0.869		RNASEL	0.828					LILRA3	0.918		PLEKHA4	0.854
				HEXD	0.825					H3-3B	0.821		HLA-DRB1	0.912		IGF1R	0.868				PLCD1	0.831		EP300	0.869		ELP1	0.825					LILRB4	0.918		TRIM36	0.854
				PPP1CA	0.825					TENM3	0.821		HLA-DRB1	0.912		MET	0.868				GBX2	0.831		CREBBP	0.869		HIST3H2A	0.825					PTPRH	0.918		KCNH2	0.848
				BTK	0.825					APP	0.821		HLA-DRB1	0.912		PDGFRB	0.868				PRRX1	0.831		USP7	0.869		FANCD2	0.825					PVR	0.901		HABP4	0.848
				SORBS2	0.825					POU2F1	0.821		TREM2	0.909		EPHA1	0.868				ISL1	0.831		TRAF2	0.867		TAF1B	0.823					CD1D	0.901		PJA2	0.847
				PLD1	0.825					H3F3C	0.821		TAPBP	0.9		KDR	0.868				IRF8	0.831		ABL1	0.866		PRKCD	0.821					CD226	0.901		KALRN	0.847
				EPOR	0.825					KMT2A	0.821		HLA-B	0.9		TNIK	0.868				PLCL1	0.831		GRB10	0.866		HIPK2	0.821					MARCHF9	0.901		PPFIA2	0.847
				FRS2	0.825					CBX4	0.82		HLA-A	0.9		MAP2K7	0.866				PTPRK	0.831		RUNX2	0.865		NOTCH1	0.82					JAML	0.901		MYCBP2	0.847
				CD19	0.825					CBX7	0.82		HLA-A	0.9		RAF1	0.863				POU4F3	0.831		CASR	0.864		AHR	0.818					MARCHF10	0.901		TRIO	0.847
				SH3KBP1	0.825					PHC2	0.82		HLA-H	0.9		CASP2	0.86				EPHA10	0.831		ING2	0.864		CDK4	0.818					NECTIN2	0.901		SBF1	0.847
				ARAP1	0.825					PIK3R2	0.818		TFRC	0.9		CASP5	0.86				IL27RA	0.831		SRC	0.863		CFTR	0.818					NECTIN4	0.901		DNM2	0.847
				JAK2	0.825					IKBKB	0.818		HLA-B	0.9		CASP12	0.86				PLCE1	0.831		NBN	0.862		SOS1	0.817					NECTIN3	0.901		BMX	0.847
				XRCC1	0.825					QTRT1	0.818		HLA-C	0.9		CARD10	0.86				EPHA6	0.831		WEE1	0.862		HIST3H2BB	0.817					LILRB1	0.897		DNM1	0.847
				UTP14A	0.825					YWHAH	0.818		HLA-A	0.9		CARD11	0.86				PLCL2	0.831		RUNX3	0.862		H2BFWT	0.817					HLA-DRA	0.893		PRKCZ	0.847
				BUB1	0.825					GTF2B	0.818		HLA-A	0.9		CARD9	0.86				ROBO1	0.831		RTKN	0.862		H2BC12	0.817					HLA-DQA2	0.893		NFIA	0.847
				N4BP3	0.825					HDAC1	0.818		HLA-A	0.9		IRAK3	0.856				NKX2-6	0.83		SMAD3	0.861		HIST2H3D	0.817					HLA-DQA1	0.893		ABR	0.847
				WDR91	0.825					TCF3	0.818		HLA-A	0.9		ERN1	0.855				FN1	0.83		SMAD2	0.861		H2BC11	0.817					HLA-DQB1	0.893		GAB1	0.847
				NOTCH1	0.825					KLF5	0.817		HLA-B	0.9		NAIP	0.854				ROS1	0.83		SMAD1	0.861		HIST2H2BF	0.817					TFRC	0.893		SBF2	0.847
				EEF1G	0.825					BMI1	0.815		HLA-C	0.9		BIRC7	0.854				ITGB4	0.83		JUN	0.86		H2BW2	0.817					HLA-DQB2	0.893		RNF130	0.847
				ZAP70	0.825					PCGF1	0.815		HLA-A	0.9		BIRC8	0.854				PRKCA	0.83		PGR	0.86		HIST2H2BE	0.817					HLA-DOA	0.893		AFAP1	0.847
				PDGFRB	0.825					UBE2I	0.815		HLA-E	0.9		ANK2	0.85				EPHA1	0.83		CXXC1	0.86		HIST3H3	0.817					HLA-DOB	0.893		RNF128	0.847
				EPS15	0.825					RNF168	0.813		HLA-A	0.9		ANK3	0.85				AXL	0.83		FOXK2	0.855		HIST1H2BH	0.817					HLA-DPA1	0.893		ZNRF4	0.847
				STAT5A	0.825					SRF	0.81		HLA-A	0.9		UNC5A	0.85				EPHB3	0.83		KALRN	0.854		SOS2	0.817					CD86	0.893		CNKSR2	0.847
				HCK	0.825					TICAM1	0.809		HLA-A	0.9		UNC5B	0.85				EPHB1	0.83		PHLPP1	0.854		NFKB1	0.817					SIRPA	0.893		PLEKHB2	0.847
				PRKN	0.823					H2BC11	0.808		HLA-G	0.9		MAP4K2	0.849				EPHA4	0.83		TRIO	0.854		H3C12	0.817					HLA-DRB3	0.893		ARAP1	0.847
				H2AX	0.82					H2BFS	0.808		HLA-A	0.9		STAT3	0.847				PRKCQ	0.83		FOXO1	0.854		H2BC10	0.817					MOG	0.893		TBC1D2	0.847
				BRCA1	0.82					H2BC1	0.808		HLA-B	0.9		TICAM1	0.846				PRKCD	0.83		NCOA1	0.854		HIST1H2BD	0.817					HAVCR1	0.893		TRIM9	0.847
				MACROH2A1	0.82					H2BC15	0.808		HLA-B	0.9		APAF1	0.845				MERTK	0.83		WNK1	0.854		H2BFS	0.817					FCRL3	0.893		VAV3	0.847
				MLH1	0.82					H2BC12	0.808		HLA-B	0.9		CHEK2	0.845				HLX	0.83		USP37	0.849		H2BC13	0.817					TREM2	0.893		DNM3	0.847
				TLR4	0.819					H2BC14	0.808		HLA-A	0.9		CDK9	0.845				PKN1	0.83		MINK1	0.849		H2BC15	0.817					CD4	0.892		SMAD9	0.843
				CCND1	0.819					H2BC13	0.808		HLA-A	0.9		TP53BP1	0.845				ALX4	0.83		FOXO3	0.848		HIST1H2BO	0.817					IGKV1D-33	0.89		CRIP2	0.841
				TUBG2	0.819					HIST1H2BH	0.808		HLA-A	0.9		HIPK2	0.845				HOXC11	0.829		NFYA	0.848		H2BC14	0.817					IGHV3-23	0.89		LIMK1	0.841
				WBP2	0.819					HIST3H2BB	0.808		HLA-A	0.9		MAP4K5	0.845				PLCH2	0.829		SMARCA2	0.848		HIST1H2BB	0.817					IGKV4-1	0.89		NRAP	0.841
				PGR	0.819					H2BFWT	0.808		HLA-A	0.9		SHC1	0.842				HOXA11	0.829		FOXL2	0.848		MAP2K1	0.816					PTPRN2	0.89		MICAL1	0.841
				TUBG1	0.819					HIST1H2BO	0.808		HLA-A	0.9		SNU13	0.842				TYRO3	0.829		SF3A1	0.848		XRCC1	0.814					TAPBP	0.884		ARHGDIG	0.841
				CTBP1	0.817					HIST1H2BB	0.808		HLA-A	0.9		AFF4	0.842				BCR	0.826		WBP1	0.848		DAPK1	0.814					LILRB3	0.884		LPXN	0.837
				ABL1	0.817					HIST2H2BD	0.808		HLA-A	0.9		PRKCA	0.839				ABR	0.826		TGFBR1	0.845		CITED2	0.814					LILRB5	0.884		MFN2	0.837
				DCLRE1C	0.814					HIST2H2BC	0.808		HLA-B	0.9		BMPR1B	0.838				MID2	0.826		BHLHE40	0.844		FEN1	0.814					NCR2	0.884		KCNH1	0.837
				SHC1	0.814					HIST2H2BF	0.808		HLA-B	0.9		EPHB6	0.838				KRT10	0.825		TFEB	0.844		CASK	0.813					HLA-B	0.884		HCN4	0.837
				RB1	0.814					HIST2H2BE	0.808		HLA-B	0.9		JAK2	0.838				UNCX	0.823		TTK	0.844		TTN	0.812					HLA-A	0.884		NCOA2	0.835
				MED1	0.811					H2BC10	0.808		HLA-B	0.9		LCK	0.838				TRIM38	0.823		ASCL1	0.844		CDK7	0.812					HLA-A	0.884		CNGB1	0.832
				SNCA	0.811					HIST1H2BD	0.808		HLA-B	0.9		FYN	0.838				CDX4	0.823		AAK1	0.844		MAK	0.812					HLA-DRB1	0.884		PDLIM7	0.832
				RIPK1	0.81					PELP1	0.807		HLA-B	0.9		CSF1R	0.838				CRX	0.823		OBSCN	0.844		RPS6KA5	0.812					HLA-DRB1	0.884		CRIP1	0.831
										ASH2L	0.807		HLA-B	0.9		RET	0.838				HOXA2	0.823		USF3	0.844		GAK	0.812					TRGV3	0.884		LIMK2	0.831
										CREB1	0.806		HLA-B	0.9		HCK	0.838				HOXA3	0.823		BHLHA15	0.844		AURKA	0.812					HLA-B	0.884		RPS6KA1	0.831
										KLF4	0.806		HLA-B	0.9		FGR	0.838				DGKI	0.823		MGA	0.844		TRIP13	0.807					HLA-C	0.884		LMCD1	0.831
										PHC3	0.804		HLA-B	0.9		KIT	0.838				BRAF	0.823		OLIG1	0.844		TP53BP1	0.807					HLA-DRB1	0.884		PDLIM4	0.829
													HLA-B	0.9		PDGFRA	0.838				HOXA13	0.823		MNT	0.844		MRE11	0.807					TRAV29DV5	0.884		CNGA2	0.829
													HLA-B	0.9		EPHA2	0.838				TLX1	0.823		SIK2	0.844		ATR	0.806					HLA-A	0.884		OPA1	0.828
													HLA-B	0.9		LTK	0.838				CUX1	0.823		SIK3	0.844		APEX1	0.806					HLA-DPB1	0.884		IRS1	0.825
													HLA-B	0.9		AXL	0.838				POU4F1	0.823		FOXO6	0.843		TGFB1I1	0.806					HLA-A	0.884		TIAM1	0.825
													HLA-B	0.9		BLK	0.838				HHEX	0.823		FOXF1	0.843		HDAC6	0.806					HLA-A	0.884		CDC42BPA	0.825
													HLA-B	0.9		PRKCZ	0.838				TRIM26	0.823		FOXD1	0.843		NCOR2	0.806					HLA-A	0.884		APPL2	0.825
													HLA-B	0.9		BTK	0.838				BFSP1	0.823		NPAS3	0.843		LMNA	0.804					HLA-B	0.884		ASAP1	0.825
													HLA-B	0.9		PTK2B	0.838				BFSP2	0.823		FOXD3	0.843								HLA-C	0.884		PDLIM1	0.824
													HLA-B	0.9		NTRK2	0.838				TRIM25	0.823		USF2	0.841								HLA-A	0.884		LDB3	0.824
													HLA-B	0.9		AGTR2	0.837				RASA2	0.823		TRAF6	0.837								HLA-E	0.884		ABLIM3	0.824
													HLA-B	0.9		MAP3K7	0.835				OBSCN	0.823		AKT1	0.833								HLA-DRB1	0.884		SERPING1	0.824
													HLA-C	0.9		NGFR	0.833				DGKH	0.823		FOXH1	0.832								HLA-DRB1	0.884		CNGA1	0.824
													HLA-C	0.9		JAK1	0.833				TRIM22	0.823		CDK1	0.832								IL1R1	0.884		SCAP	0.824
													HLA-C	0.9		TAOK3	0.833				TRIM41	0.823		FOXC1	0.832								HLA-A	0.884		PDLIM3	0.824
													HLA-C	0.9		IRAK4	0.833				TRIM63	0.823		PKN1	0.832								HLA-A	0.884		ABLIM2	0.824
													HLA-C	0.9		MAPK8	0.832				TRIM52	0.823		NR4A3	0.832								HLA-A	0.884		PNPLA6	0.824
													HLA-C	0.9		NOL3	0.829				CDX2	0.823		STK10	0.831								HLA-G	0.884		KCNH8	0.824
													HLA-F	0.9		CARD18	0.829				PRRX2	0.823		CDK8	0.831								HLA-A	0.884		SERPINF2	0.821
													HLA-A	0.9		CARD16	0.829				BARHL1	0.823		TFAP4	0.831								HLA-B	0.884		PRKAR1A	0.821
													HLA-B	0.9		MAP3K5	0.829				NKX2-4	0.823		FOXB2	0.831								HLA-B	0.884		SKI	0.821
													B2M	0.9		CARD14	0.829				BARX1	0.823		PLEKHM3	0.831								HLA-B	0.884		PRKAR1B	0.821
													HLA-B	0.9		PIDD1	0.829				DUX4	0.823		CDK19	0.831								HLA-DRB1	0.884		PRKAR2B	0.821
													HLA-C	0.9		NOD2	0.829				PITX3	0.822		BMP2K	0.831								HLA-DMB	0.884		PRKG2	0.821
													HLA-A	0.9		PYCARD	0.829				POU3F2	0.822		ESRRB	0.829								HLA-A	0.884		ZYX	0.821
													HLA-B	0.9		NOD1	0.829				MSX1	0.822		ESRRA	0.829								HLA-A	0.884		PNPLA7	0.821
													HLA-B	0.9		CARD8	0.829				HOXA7	0.822		ESRRG	0.829								HLA-A	0.884		LMO7	0.821
													HLA-C	0.9		SGK1	0.828				PBX1	0.822		IRAK2	0.828								HLA-A	0.884		LPP	0.821
													HLA-B	0.9		EP300	0.825				PBX3	0.822		STK35	0.828								HLA-A	0.884		KCNH6	0.821
													HLA-C	0.9		NLRC4	0.825				NKX6-1	0.822		STAM	0.826								HLA-A	0.884		KCNH7	0.821
													HLA-C	0.9		ATP7B	0.823				POU3F1	0.822		FANCA	0.825								HLA-A	0.884		HCN3	0.821
													HLA-B	0.9		DAPK1	0.823				EN1	0.822		FOXE3	0.825								HLA-A	0.884		SERPINB13	0.821
													HLA-B	0.9		TRIM22	0.823				VAX1	0.822		GRIPAP1	0.825								HLA-B	0.884		KCNH3	0.821
													MARCHF8	0.9		TRRAP	0.823				IFFO2	0.822		FOXC2	0.825								HLA-B	0.884		NFIB	0.817
													SPPL2A	0.9		DSTYK	0.819				C2CD5	0.822		NR2E1	0.825								HLA-B	0.884		TNKS	0.817
													HLA-B	0.9		AURKA	0.818				ARX	0.822		NOS3	0.824								HLA-B	0.884		PRKCA	0.817
													HLA-C	0.9		PTPN6	0.818				BOC	0.822		TAOK1	0.824								HLA-B	0.884		TBP	0.817
													HLA-C	0.9		ZAP70	0.818				IGSF9	0.822		CADPS	0.823								HLA-B	0.884		TEC	0.817
													NCAN	0.897		PPP4C	0.818				IRF4	0.821		PEX14	0.821								HLA-B	0.884		VAV2	0.817
													NPHS1	0.897		PKN1	0.818				MYLK	0.82		COL6A3	0.821								HLA-B	0.884		TTC3	0.817
													PTPRC	0.897		TSSK4	0.818				STAC3	0.82		GTF2A1	0.821								HLA-B	0.884		SOS1	0.817
													VCAN	0.897		MDM4	0.817				TP63	0.82		HNRNPU	0.821								HLA-B	0.884		SOS2	0.817
													PECAM1	0.897		TNFRSF21	0.817				PTPRZ1	0.819		PUM1	0.821								HLA-B	0.884		NFIX	0.817
													PTPRZ1	0.897		ANK1	0.817				HOXD10	0.819		DHX29	0.821								HLA-B	0.884		ACAP1	0.817
													HEPACAM	0.897		TLR3	0.814				NES	0.819		CPAMD8	0.821								HLA-B	0.884		SAMD9	0.817
													MOG	0.897		AFF1	0.814				PDX1	0.819		CPEB3	0.821								HLA-B	0.884		LRSAM1	0.817
													CADM4	0.897		TYK2	0.813				LMNB2	0.819		PUM2	0.821								HLA-B	0.884		ARHGAP27	0.817
													IGSF8	0.897		TIRAP	0.813				TRIM21	0.813		TRAF5	0.82								HLA-B	0.884		RAPH1	0.817
													BCAN	0.897		TNFRSF10A	0.812				KRT6A	0.812		NR2F6	0.82								HLA-B	0.884		PREX2	0.817
													HAPLN3	0.897		TNFRSF11B	0.812				KRT1	0.812		RXRB	0.82								HLA-B	0.884		TRIM46	0.817
													IL1RAPL2	0.897		TNFRSF10B	0.812				KRT19	0.812		NR4A2	0.82								HLA-B	0.884		APBB1IP	0.817
													TARM1	0.895		EPHA3	0.812				KRT75	0.811		GSK3A	0.82								HLA-B	0.884		ZNRF2	0.817
													TRDC	0.895		MAP2K6	0.812				TRIM65	0.807		NR0B1	0.82								HLA-B	0.884		TRIM41	0.817
													ICOSLG	0.895		EPHB1	0.812				TRIM54	0.807		FOXK1	0.82								HLA-C	0.884		RCHY1	0.817
													IGKV1D-12	0.895		EPHA7	0.812				TRIM6	0.807		TRAF3	0.82								HLA-C	0.884		OSBPL9	0.817
													IGLV3-25	0.895		UNC5C	0.811				TRIM10	0.807		ARNTL2	0.82								HLA-C	0.884		PLCD4	0.817
													IGLV3-21	0.895		SRC	0.811				TRIM33	0.807		NR2E3	0.82								HLA-C	0.884		TRAIP	0.817
													IGKC	0.895		TRIM23	0.811				IRF6	0.806		GRK2	0.819								HLA-C	0.884		PLEKHA3	0.817
													IGHG1	0.895		CASP9	0.811				IRF5	0.806		OXNAD1	0.819								HLA-C	0.884		ANLN	0.817
													IGHG2	0.895		BIRC6	0.811				IRF7	0.806		NOX3	0.819								HLA-F	0.884		SH2B1	0.817
													IGHG3	0.895		SIAH2	0.81							TAF1	0.818								HLA-A	0.884		RLIM	0.817
													IGHG4	0.895		GAK	0.809							NUP62	0.818								HLA-B	0.884		IRS2	0.817
													IGHM	0.895		FLNB	0.809							CDKN2A	0.818								CIITA	0.884		CD3D	0.816
													IGHA1	0.895		CDK4	0.809							OTUD5	0.818								CD79B	0.884		SERPINE2	0.816
													IGHA2	0.895		GRK2	0.809							TNFRSF11A	0.817								PTPN9	0.884		LIMA1	0.816
													IGHD	0.895		NEK6	0.809							IGF1R	0.816								BCAM	0.884		HCN2	0.816
													TRGV3	0.895		LRRK1	0.807							MAP2K1	0.816								LILRA4	0.884		EP300	0.814
													IGLV1-47	0.895		CDKL2	0.807							RIPK1	0.816								HLA-B	0.884		INSIG1	0.812
													IGHM	0.895		TSSK6	0.807							ACVRL1	0.815								HLA-C	0.884		FERMT3	0.812
													TRAV29DV5	0.895		ASAP1	0.807							THRA	0.811								HLA-A	0.884		EHD3	0.812
													IGLC1	0.895		PIK3R2	0.806							PPARA	0.811								PTPRJ	0.884		INSIG2	0.812
													IGLC2	0.895		GOT2	0.806							ESR2	0.81								PTPN13	0.884		MICAL2	0.811
													IGLC2	0.895		ESR1	0.806							IRS2	0.81								NAIP	0.884		LHX1	0.811
													CD1D	0.895		ADRB2	0.806							RASA1	0.807								PTPRS	0.884		SERPINB3	0.81
													PTPRB	0.895		VDR	0.806							MAP3K2	0.807								BTN1A1	0.884		PIK3C2B	0.809
													AZGP1	0.895		CD19	0.806							FOXI3	0.806								AGER	0.884		CUBN	0.809
													CD1B	0.895		JUNB	0.806							FOXE1	0.806								PTPN14	0.884		SCN2B	0.809
													BCAM	0.895		PLCG1	0.806							PER2	0.806								HLA-B	0.884		NUP155	0.809
													NLRP5	0.895		CBL	0.806							FOXD2	0.806								HLA-B	0.884		BEST1	0.809
													SIRPA	0.895		COIL	0.806							H2AX	0.806								HLA-C	0.884		CACNA1H	0.809
													HSPG2	0.895		EPS15	0.806							MLH1	0.806								HLA-B	0.884		ACTL6A	0.809
													SIGLEC14	0.895		RAB25	0.806							FOXA3	0.806								HLA-C	0.884		CCNE2	0.809
													PTPN13	0.895		DAB2	0.806							PER3	0.806								HLA-C	0.884		EGFR	0.809
													PTPRS	0.895		ACACA	0.806							FOXO4	0.806								HLA-DRB1	0.884		APOA1	0.809
													PTPRO	0.895		CBLB	0.806							NFIA	0.806								HLA-DRB1	0.884		TF	0.809
													HFE	0.895		ATM	0.806							FOXF2	0.806								HLA-DRB5	0.884		INSR	0.809
													LAIR1	0.895		ECSIT	0.806							FOXL1	0.806								HLA-DRB1	0.884		GSN	0.809
													ERMP1	0.895		SORBS1	0.806							FOXD4L6	0.806								HLA-B	0.884		YES1	0.809
													MARCHF9	0.895		WDR33	0.806							FOXD4L5	0.806								HLA-B	0.884		LYN	0.809
													LILRA3	0.895		TXNIP	0.806							FOXR1	0.806								MARCHF8	0.884		PDGFRB	0.809
													ZNRF4	0.895		MCUB	0.806							FOXD4L3	0.806								HLA-DRB1	0.884		IGF2R	0.809
													MR1	0.895		SPATA2	0.806							FOXD4L4	0.806								TREML4	0.884		INSRR	0.809
													NCLN	0.895		PTPN22	0.806							FOXD4L4	0.806								IGSF1	0.884		PDGFRA	0.809
													TAPBPL	0.895										FOXJ1	0.806								CADM4	0.884		ITGA2	0.809
													PTPRF	0.893										FOXQ1	0.806								NEO1	0.884		VCL	0.809
													AGER	0.893										FOXD4L1	0.806								HLA-B	0.884		PLCG1	0.809
													NOD1	0.893										ARHGAP27	0.805								HLA-C	0.884		VCAM1	0.809
													PTPRT	0.884																			HLA-DRB1	0.884		PTPRZ1	0.809
													KDR	0.884																			FCRL1	0.884		CCNE1	0.809
													NAIP	0.884																			PTPN18	0.884		EPHB2	0.809
													PTPN14	0.884																			HLA-DRB1	0.884		DRD3	0.809
													FCRL6	0.884																			PTPN23	0.884		SCN1A	0.809
													NLRP7	0.884																			TREM1	0.884		SCN4A	0.809
													A1BG	0.882																			HLA-C	0.884		SLC1A2	0.809
													HLA-DMA	0.882																			HLA-DRB1	0.884		SYK	0.809
													EDEM3	0.882																			PTPRQ	0.884		NOTCH1	0.809
													IGLC7	0.874																			LILRB2	0.867		SLC6A11	0.809
													FAM187A	0.874																			IGSF21	0.867		STAR	0.809
													IGLL5	0.874																			FAM187A	0.865		PSEN1	0.809
													SIRPB1	0.874																			TARM1	0.865		SMARCA2	0.809
													BTN3A1	0.874																			SIRPB1	0.865		SMARCA4	0.809
													FCMR	0.874																			BTN3A1	0.865		AFDN	0.809
													FCGR3B	0.874																			NCAN	0.865		JAM2	0.809
													LILRA1	0.874																			NCR3	0.865		SLC8A3	0.809
													LILRB3	0.874																			NPHS1	0.865		HNRNPK	0.809
													LILRB5	0.874																			FCMR	0.865		CXADR	0.809
													IGSF3	0.874																			SCN2B	0.865		LRP2	0.809
													SEMA7A	0.874																			FCGR3B	0.865		SCN7A	0.809
													NCR2	0.874																			IGSF3	0.865		SLC10A7	0.809
													IGLV2-11	0.874																			ICOSLG	0.865		SREBF2	0.809
													IGLV3-1	0.874																			SEMA7A	0.865		HYAL2	0.809
													IGHV2-5	0.874																			IL18RAP	0.865		PTPRS	0.809
													PIGR	0.874																			PIGR	0.865		ALCAM	0.809
													IGHE	0.874																			HLA-H	0.865		GRIK4	0.809
													CD1A	0.874																			CD1A	0.865		SEPTIN7	0.809
													IGLV1-44	0.874																			FCGR3A	0.865		GRIK5	0.809
													FCGR3A	0.874																			PSG1	0.865		SLC8B1	0.809
													CD48	0.874																			PSG2	0.865		COX6B2	0.809
													IGLC6	0.874																			VCAN	0.865		UNC5A	0.809
													IL1R1	0.874																			HLA-DRB4	0.865		COPS6	0.809
													PVR	0.874																			CD1E	0.865		ADIPOR2	0.809
													CD1E	0.874																			PECAM1	0.865		SCN4B	0.809
													IGLL1	0.874																			CTLA4	0.865		CADM3	0.809
													CTLA4	0.874																			AZGP1	0.865		ARID1B	0.809
													PTPRA	0.874																			CD1B	0.865		NUP43	0.809
													PTPRE	0.874																			CD1C	0.865		BEST2	0.809
													CD1C	0.874																			PTPN4	0.865		PALLD	0.809
													CD79B	0.874																			FCGRT	0.865		NUP205	0.809
													CD86	0.874																			NLRP6	0.865		SORL1	0.809
													FCGRT	0.874																			NLRP11	0.865		ADIPOR1	0.809
													NLRP6	0.874																			NLRP12	0.865		EXOC4	0.809
													CD83	0.874																			NLRP5	0.865		SH3KBP1	0.809
													PTPRJ	0.874																			B2M	0.865		NTNG2	0.809
													BTN1A1	0.874																			HSPG2	0.865		JAM3	0.809
													PTPRK	0.874																			PSG6	0.865		RAB17	0.809
													CD226	0.874																			CD83	0.865		LIME1	0.809
													MICB	0.874																			SIGLEC14	0.865		BRD9	0.809
													MICA	0.874																			NWD1	0.865		ANO2	0.809
													CEACAM16	0.874																			HEPACAM	0.865		BIRC6	0.809
													NAALADL2	0.874																			MICB	0.865		EXOC1	0.809
													IGSF11	0.874																			MICA	0.865		SCN3B	0.809
													LY6G6F	0.874																			CEACAM16	0.865		SPHK1	0.809
													SIRPB1	0.874																			HFE	0.865		BICRA	0.809
													NCR3LG1	0.874																			NAALADL2	0.865		KCND2	0.809
													LILRA6	0.874																			IGSF11	0.865		SEPTIN3	0.809
													VSTM1	0.874																			LY6G6F	0.865		CDH9	0.809
													BTNL3	0.874																			SIRPB1	0.865		MTCL1	0.809
													CD300LG	0.874																			NCR3LG1	0.865		MYO5A	0.809
													TREML4	0.874																			LAIR1	0.865		CD2AP	0.809
													SIGLEC15	0.874																			LILRA6	0.865		CDC42BPB	0.809
													VTCN1	0.874																			VSTM1	0.865		F11R	0.809
													JAML	0.874																			BTNL3	0.865		CLCA3P	0.809
													VSTM4	0.874																			CD300LG	0.865		HCN1	0.808
													VSIG10	0.874																			SIGLEC15	0.865		SERPINA1	0.808
													CADM3	0.874																			NLRP9	0.865		SERPINA3	0.808
													IGSF1	0.874																			ERMP1	0.865		SERPINE1	0.808
													LILRB4	0.874																			VTCN1	0.865		LIMS1	0.808
													LILRB1	0.874																			NLRX1	0.865		SERPINH1	0.808
													VSTM2A	0.874																			NLRP14	0.865		SPA17	0.808
													BTN2A2	0.874																			NLRP13	0.865		LIMS2	0.808
													FCAMR	0.874																			NLRP10	0.865		MICALL2	0.808
													NECTIN2	0.874																			NLRP8	0.865		KCNH5	0.808
													CD101	0.874																			VSTM4	0.865		PDLIM5	0.808
													HAVCR1	0.874																			VSIG10	0.865		PDLIM2	0.808
													SLAMF6	0.874																			CADM3	0.865		LIMD1	0.808
													TIMD4	0.874																			VSTM2A	0.865		LIMCH1	0.808
													FCRL1	0.874																			SPPL2A	0.865		PTCH2	0.808
													NECTIN4	0.874																			BTN2A2	0.865		EPHB6	0.807
													FCRL3	0.874																			ZNRF4	0.865		MEFV	0.807
													FCRL4	0.874																			FCAMR	0.865		LDB2	0.807
													SIGLEC12	0.874																			NLRP7	0.865		SERPINC1	0.807
													FCRL5	0.874																			CD101	0.865		EPHA3	0.807
													CADM1	0.874																			MR1	0.865		SERPINB9	0.807
													CLMP	0.874																			IGSF8	0.865		LDB1	0.807
													TREM1	0.874																			NCLN	0.865		FERMT2	0.807
													NECTIN3	0.874																			SLAMF6	0.865		HDAC6	0.807
													SIRPG	0.874																			BCAN	0.865		FARP1	0.807
													PILRA	0.874																			TIMD4	0.865		MID1	0.806
													RNF150	0.874																			FCRL4	0.865		SASH3	0.806
													HHLA2	0.874																			SIGLEC12	0.865		LTN1	0.806
													PTPRQ	0.874																			FCRL5	0.865		RPS6KA2	0.806
													IGSF9B	0.874																			HAPLN3	0.865		TRIM71	0.806
													CPQ	0.874																			TAPBPL	0.865		TRIM60	0.806
													ROBO2	0.871																			CADM1	0.865		DOCK11	0.806
													MARCHF6	0.87																			NLRP1	0.865		PLEKHS1	0.806
													FN1	0.87																			SIRPD	0.865		PHLDB3	0.806
													EPHA4	0.87																			CLMP	0.865		TRIM67	0.806
													SORL1	0.87																			IL1RL2	0.865		TRIM42	0.806
													CHL1	0.869																			IL1RAPL2	0.865		RNF10	0.806
													TLR3	0.869																			NLRC4	0.865		RNF126	0.806
													CD4	0.869																			NLRP2	0.865		TRIM34	0.806
													IL6R	0.869																			SIRPG	0.865		SAMD15	0.806
													CD200	0.869																			PILRB	0.865		MID2	0.806
													CEP78	0.869																			PILRA	0.865		PLEKHH1	0.806
													FBXL15	0.869																			NWD2	0.865		PLEKHA6	0.806
													SEMA3B	0.867																			RNF150	0.865
													NRROS	0.867																			HHLA2	0.865
													FBXL6	0.867																			ICAM5	0.865
													TLR9	0.867																			IGSF9B	0.865
													FBXL5	0.867																			PSG11	0.865
													MID1	0.866																			NOD1	0.865
													FCGR1A	0.866																			CPQ	0.865
													MYOM1	0.866																			CD22	0.861
													TRIM67	0.866																			IGKV4-1	0.86
													TTN	0.866																			IGKV1D-39	0.86
													PTPRN2	0.866																			PTPRM	0.86
													JAM3	0.866																			PTPRR	0.86
													NCR3	0.865																			PTPRU	0.86
													SCN2B	0.865																			DNM1L	0.854
													IL18RAP	0.865																			CHL1	0.854
													PSG1	0.865																			MID1	0.854
													PSG2	0.865																			TLR3	0.854
													PTPRD	0.865																			FN1	0.854
													PTPRG	0.865																			CSF1R	0.854
													PTPN4	0.865																			TNXB	0.854
													PTPN9	0.865																			ANOS1	0.854
													NLRP11	0.865																			TNC	0.854
													NLRP12	0.865																			COL14A1	0.854
													LILRA4	0.865																			KIR2DL4	0.854
													PSG6	0.865																			TLR9	0.854
													NWD1	0.865																			CD2	0.849
													CARMIL1	0.865																			CD8B2	0.845
													NLRP9	0.865																			CD8B	0.845
													NLRP14	0.865																			HLA-DMA	0.845
													NLRP13	0.865																			PTPN12	0.845
													NLRP8	0.865																			PTP4A2	0.845
													LILRA2	0.865																			MARCHF5	0.845
													MARCHF10	0.865																			MARCHF4	0.845
													NEO1	0.865																			NAALADL1	0.845
													TOMM40L	0.865																			MARCHF6	0.844
													TOMM6	0.865																			DSCAM	0.844
													PTPN18	0.865																			AXL	0.844
													NLRP1	0.865																			EPHA4	0.844
													SIRPD	0.865																			TYRO3	0.844
													PTPN23	0.865																			VSIG10L	0.839
													IL1RL2	0.865																			ACAN	0.832
													PTPRH	0.865																			PTPN11	0.832
													NLRC4	0.865																			NECTIN1	0.832
													NLRP2	0.865																			IGLON5	0.831
													PILRB	0.865																			PHLPP1	0.831
													NWD2	0.865																			NFASC	0.831
													ICAM5	0.865																			MFN2	0.831
													PSG11	0.865																			IL6R	0.831
													NLRC3	0.861																			ROS1	0.831
													HAPLN2	0.861																			FGFR1	0.831
													IGKV1D-33	0.86																			RNH1	0.831
													IGHV3-23	0.86																			FLT1	0.831
													IGKV4-1	0.86																			MX2	0.831
													CD8B	0.86																			IL1R2	0.831
													LILRB2	0.86																			TIE1	0.831
													IGSF21	0.86																			KDR	0.831
													PTGFRN	0.86																			CD200	0.831
													COL7A1	0.854																			DCC	0.831
													ROBO1	0.854																			DNM2	0.831
													FER1L5	0.851																			TEK	0.831
													TUBAL3	0.851																			DNM1	0.831
													KIF28P	0.851																			SEMA3B	0.831
													BUB1	0.851																			PTPN21	0.831
													KIF5C	0.851																			CEP78	0.831
													KIF1B	0.851																			MYOM3	0.831
													USO1	0.851																			CARMIL1	0.831
													STX11	0.851																			LRRC31	0.831
													DYSF	0.851																			TRIM67	0.831
													BCL2	0.851																			AMIGO2	0.831
													ANXA7	0.851																			NRROS	0.831
													DNAJA1	0.851																			TRIM42	0.831
													KIF5B	0.851																			KIR2DL5A	0.831
													TUBA1B	0.851																			FBXL6	0.831
													TUBA4A	0.851																			KIR3DL3	0.831
													UBXN2A	0.851																			CARMIL3	0.831
													KIF1A	0.851																			KIR2DL5B	0.831
													BNIP3	0.851																			TTN	0.831
													TUBA3C	0.851																			ROBO4	0.831
													PUM1	0.851																			SORL1	0.831
													UBXN2B	0.851																			LRR1	0.831
													RABEP1	0.851																			CSF3R	0.831
													ERBB4	0.851																			BOC	0.831
													BAK1	0.851																			TRIM9	0.831
													CCDC88A	0.851																			FBXL15	0.831
													LRRK2	0.851																			IL1RAPL1	0.831
													STXBP5	0.851																			NTM	0.831
													TUBA3E	0.851																			FBXL5	0.831
													TUBA1A	0.851																			DNM3	0.831
													ADCK1	0.851																			TRBC2	0.829
													HACE1	0.851																			IGKV1D-16	0.829
													CCAR2	0.851																			IGKV1-5	0.829
													KIF2B	0.851																			IGKV2D-40	0.829
													MIGA1	0.851																			IGKV2D-28	0.829
													PUM2	0.851																			IGKV2D-28	0.829
													OMA1	0.851																			IGKV2D-28	0.829
													KCNC2	0.851																			IGLV1-47	0.829
													VAT1	0.851																			IGLV1-40	0.829
													CHP1	0.851																			IGLV2-23	0.829
													KIF2C	0.851																			IGLV2-11	0.829
													TUBA1C	0.851																			IGLV6-57	0.829
													PINK1	0.851																			IGHV1-69	0.829
													DCSTAMP	0.851																			IGHV3-11	0.829
													OTOF	0.851																			IGHV3-48	0.829
													EML4	0.851																			IGHV3-23	0.829
													MYO10	0.851																			IGHV3-23	0.829
													TUBA8	0.851																			IGHV3-13	0.829
													MYOF	0.851																			IGHV3-53	0.829
													SRRD	0.851																			IGHV3-23	0.829
													TUBE1	0.851																			IGHV3-23	0.829
													PPP1R9A	0.851																			IGHV3-23	0.829
													STXBP5L	0.851																			IGHV3-23	0.829
													PCLO	0.851																			IGHV3-23	0.829
													CEACAM1	0.85																			IGHV3-7	0.829
													PTPRN	0.85																			IGHV3-7	0.829
													CD2	0.849																			IGHV3-9	0.829
													DSCAML1	0.849																			IGHV2-70	0.829
													NRCAM	0.849																			IGHV2-70	0.829
													CNTN6	0.849																			IGHV2-70	0.829
													CD22	0.848																			IGHV4-39	0.829
													VSIG10L	0.848																			TRBC1	0.829
													DSCAM	0.847																			IGKV3-15	0.829
													GHR	0.847																			IGLV7-43	0.829
													TNXB	0.847																			IGKV1-16	0.829
													TNC	0.847																			IGKV1-39	0.829
													L1CAM	0.847																			IGKV3-11	0.829
													MYOM2	0.847																			IGKV3-20	0.829
													COL14A1	0.847																			IGLV1-51	0.829
													TYRO3	0.847																			IGLV6-57	0.829
													ABI3BP	0.847																			IGHV1-46	0.829
													CMYA5	0.847																			IGLV1-51	0.829
													IL31RA	0.847																			IGKV3-20	0.829
													COL12A1	0.847																			IGKV3-20	0.829
													TRIM9	0.847																			IGHV3-7	0.829
													COL20A1	0.847																			IGHV1-46	0.829
													LRIT1	0.847																			IGLV2-11	0.829
													FNDC3A	0.847																			KIR2DL3	0.824
													CPT1A	0.845																			LILRA5	0.822
													FUNDC1	0.845																			MPZL2	0.822
													ABCB6	0.845																			A1BG	0.822
													EPHB1	0.844																			FCGR1A	0.822
													PHLPP1	0.841																			CD300LD	0.822
													CSF1R	0.841																			NLRC3	0.822
													FGFR1	0.841																			NLRC5	0.822
													FLT1	0.841																			CADM2	0.822
													IL1R2	0.841																			BTN2A3P	0.822
													MYOM3	0.841																			FCRL2	0.822
													AMIGO2	0.841																			SIGLEC10	0.822
													KIR2DL5A	0.841																			NLRP4	0.822
													KIR3DL3	0.841																			SIGLEC11	0.822
													KIR2DL5B	0.841																			JAM3	0.822
													IL1RAPL1	0.841																			EDEM3	0.822
													CARMIL2	0.838																			SIGLEC1	0.822
													LILRA5	0.832																			HAPLN2	0.822
													CD8B2	0.832																			PTGFRN	0.822
													MPZL2	0.832																			CD74	0.821
													PTPN12	0.832																			VWF	0.821
													CD300LD	0.832																			ABO	0.821
													CADM2	0.832																			LAG3	0.821
													BTN2A3P	0.832																			SLAMF1	0.821
													FCRL2	0.832																			SPON2	0.821
													SIGLEC10	0.832																			TOPORS	0.821
													SIGLEC11	0.832																			CEACAM1	0.82
													SIGLEC1	0.832																			VSIG1	0.819
													MARCHF4	0.832																			IGKV1D-33	0.811
													NAALADL1	0.832																			IGKV1-33	0.811
													IGLON5	0.831																			IGKV1D-33	0.811
													RNF13	0.831																			IGKV1-5	0.811
													NFASC	0.831																			IGKV1-39	0.811
													RNH1	0.831																			IGKV1-5	0.811
													TIE1	0.831																			IGKV1-17	0.811
													DCC	0.831																			IGKV1-39	0.811
													EGFLAM	0.831																			IGKV1-33	0.811
													LRRC31	0.831																			IGKV1-5	0.811
													CARMIL3	0.831																			IGKV1-39	0.811
													LRR1	0.831																			IGKV1D-33	0.811
													KIR2DL4	0.831																			IGKV1D-33	0.811
													BOC	0.831																			IGKV1D-33	0.811
													NTM	0.831																			IGKV1-17	0.811
													VSIG1	0.829																			IGKV1-39	0.811
													ACAN	0.825																			IGKV1D-33	0.811
													PTPN1	0.825																			IGKV3-20	0.811
													PTPN11	0.825																			IGKV3-20	0.811
													ESAM	0.825																			IGKV3-20	0.811
													IGKV4-1	0.823																			IGKV3-20	0.811
													TRBV7-9	0.823																			IGKV3-20	0.811
													CEACAM8	0.823																			IGKV3-15	0.811
													NOD2	0.823																			IGLV1-44	0.811
													PTP4A2	0.822																			IGLV1-51	0.811
													NLRC5	0.822																			IGLV1-51	0.811
													NLRP4	0.822																			IGLV2-14	0.811
													RAB19	0.821																			IGLV2-11	0.811
													GTPBP1	0.821																			IGLV2-11	0.811
													FPGT	0.821																			IGLV2-8	0.811
													RGS16	0.821																			IGLV2-8	0.811
													GTPBP6	0.821																			IGLV2-14	0.811
													RNGTT	0.821																			IGLV2-11	0.811
													RHOBTB3	0.821																			IGLV3-19	0.811
													INSR	0.821																			IGLV3-1	0.811
													RALB	0.821																			IGLV3-27	0.811
													NPR1	0.821																			IGLV3-21	0.811
													GNAZ	0.821																			IGLV6-57	0.811
													NPR2	0.821																			IGHV1-69	0.811
													RASA1	0.821																			IGHV1-46	0.811
													TGM2	0.821																			IGHV1-2	0.811
													GUCY2C	0.821																			IGHV1-69	0.811
													GNA11	0.821																			IGHV3-30	0.811
													GCH1	0.821																			IGHV3-30	0.811
													PCK1	0.821																			IGHV3-30	0.811
													TRIM23	0.821																			IGHV3-33	0.811
													NUDT1	0.821																			IGHV3-33	0.811
													EIF2S3	0.821																			IGHV3-30	0.811
													RAP1GAP	0.821																			IGHV2-5	0.811
													TUFM	0.821																			IGHV4-59	0.811
													GNAQ	0.821																			IGKV3-20	0.811
													DAP3	0.821																			IGLV2-14	0.811
													GUCY2F	0.821																			IGHV2-70	0.811
													ARHGDIB	0.821																			IGKV2D-28	0.811
													DAPK1	0.821																			IGKV2-30	0.811
													ARFIP2	0.821																			IGKV4-1	0.811
													RRAD	0.821																			IGKV4-1	0.811
													SRP54	0.821																			IGKV5-2	0.811
													RRAS2	0.821																			IGLV6-57	0.811
													RAN	0.821																			IGLV6-57	0.811
													EEF1A1	0.821																			IGHV4-34	0.811
													GUCY1A1	0.821																			IGLV3-1	0.811
													EEF1A2	0.821																			IGHV1-2	0.811
													ARHGEF5	0.821																			IGKV1D-33	0.811
													RAB31	0.821																			IGLV3-21	0.811
													RAB32	0.821																			IGKV4-1	0.811
													GNL2	0.821																			NCAM2	0.806
													EFTUD2	0.821																			USH2A	0.806
													PCK2	0.821																			CRLF1	0.806
													EIF2S3B	0.821																			CNTN5	0.806
													LRRK1	0.821																			TRBV7-9	0.806
													GNAS	0.821																			CD7	0.806
													EEF1A1P5	0.821																			GHR	0.806
													HHAT	0.821																			ITGB4	0.806
													ATL3	0.821																			PTPN2	0.806
													DNM1P46	0.821																			PTPN1	0.806
													GVINP1	0.821																			EPHA1	0.806
													MMAA	0.821																			PTPN3	0.806
													RASEF	0.821																			EPHA3	0.806
													GTPBP8	0.821																			L1CAM	0.806
													CGAS	0.821																			IL6ST	0.806
													NOA1	0.821																			MPL	0.806
													ATL1	0.821																			IL12RB1	0.806
													GFM2	0.821																			LIFR	0.806
													SUCLG2	0.821																			MYOM1	0.806
													GBP5	0.821																			MYOM2	0.806
													GFM1	0.821																			EPHB3	0.806
													RASL10B	0.821																			EPHB4	0.806
													AGAP2	0.821																			EPHB1	0.806
													RASL11B	0.821																			MYBPC1	0.806
													NMUR2	0.821																			COL7A1	0.806
													RANBP17	0.821																			CNTN1	0.806
													MTG2	0.821																			MYBPH	0.806
													ARHGAP35	0.821																			MYBPC2	0.806
													MOCS1	0.821																			MYBPC3	0.806
													RNF112	0.821																			EPHA7	0.806
													OPA1	0.82																			MYLK	0.806
													MX1	0.82																			TNXA	0.806
													NECTIN1	0.82																			PTPN20	0.806
													NCAM2	0.817																			CDON	0.806
													USH2A	0.817																			SDK2	0.806
													CRLF1	0.817																			OBSCN	0.806
													CNTN5	0.817																			EGFLAM	0.806
													ROS1	0.817																			LRFN4	0.806
													ITGB4	0.817																			SDK1	0.806
													CD33	0.817																			ABI3BP	0.806
													ANOS1	0.817																			IGFN1	0.806
													EPHA3	0.817																			CNTN4	0.806
													AXL	0.817																			CMYA5	0.806
													IL6ST	0.817																			IGSF22	0.806
													MPL	0.817																			IL31RA	0.806
													IL12RB1	0.817																			FNDC8	0.806
													LIFR	0.817																			DSCAML1	0.806
													TEK	0.817																			IGDCC4	0.806
													CNTN1	0.817																			SNED1	0.806
													MYBPC3	0.817																			LRRN4	0.806
													EPHA7	0.817																			TNR	0.806
													MYLK	0.817																			NRCAM	0.806
													SDK2	0.817																			TMIGD2	0.806
													LRFN4	0.817																			OSMR	0.806
													SDK1	0.817																			IL12RB2	0.806
													IGFN1	0.817																			COL12A1	0.806
													IGSF22	0.817																			GPA33	0.806
													MARCHF1	0.817																			LRFN3	0.806
													IGDCC4	0.817																			LRRN3	0.806
													ROBO4	0.817																			ROBO2	0.806
													TNR	0.817																			QPCTL	0.806
													CSF3R	0.817																			COL20A1	0.806
													OSMR	0.817																			CNTN3	0.806
													IL12RB2	0.817																			IGSF9	0.806
													LRFN3	0.817																			LRIT1	0.806
													LRRN3	0.817																			LRFN2	0.806
													IGSF9	0.817																			CNTN6	0.806
													LRFN2	0.817																			FNDC3A	0.806
													PEX11B	0.81																			PTPN22	0.806
													SLC25A46	0.81																			ROBO1	0.806
													PEX11G	0.81
													SEC16B	0.81
													KIAA1107	0.81
													VWA8	0.809
													FZD9	0.809
													APBB1	0.809
													QSOX1	0.809
													GABRP	0.809
													PEX12	0.809
													PEX7	0.809
													ACACB	0.809
													CLDN4	0.809
													NRP1	0.809
													SNPH	0.809
													SCAMP1	0.809
													GNPAT	0.809
													ACOX3	0.809
													OGT	0.809
													SYT7	0.809
													ACTN4	0.809
													SLC25A17	0.809
													PEX1	0.809
													ECE2	0.809
													TRIM13	0.809
													ULK1	0.809
													LGR5	0.809
													NDUFS3	0.809
													IDH1	0.809
													SCGN	0.809
													BEST1	0.809
													MYO1D	0.809
													KLHL2	0.809
													MLYCD	0.809
													SLC25A27	0.809
													F8	0.809
													PLG	0.809
													A2M	0.809
													EGF	0.809
													FGA	0.809
													FGB	0.809
													FGG	0.809
													CAT	0.809
													ALDOA	0.809
													ANXA1	0.809
													CD74	0.809
													VWF	0.809
													SERPING1	0.809
													ATP5F1B	0.809
													PROS1	0.809
													ASGR2	0.809
													CD3E	0.809
													ACAA1	0.809
													DBH	0.809
													CNP	0.809
													MAPT	0.809
													CLU	0.809
													MAP2	0.809
													F5	0.809
													TPR	0.809
													CFTR	0.809
													HGF	0.809
													IDE	0.809
													DAO	0.809
													GABRB1	0.809
													ORM2	0.809
													CNR1	0.809
													CA4	0.809
													RPS6KB1	0.809
													CCNE1	0.809
													ACVR2A	0.809
													CANX	0.809
													ACADL	0.809
													GABRR2	0.809
													ADORA1	0.809
													GK	0.809
													ACSL1	0.809
													ABCD1	0.809
													CLCN1	0.809
													ATP7B	0.809
													ACVR1B	0.809
													TGFBR1	0.809
													MTOR	0.809
													CRAT	0.809
													GABRB2	0.809
													XDH	0.809
													ATP5MC3	0.809
													KCNC1	0.809
													CYB561	0.809
													VEGFB	0.809
													PPOX	0.809
													HSD17B4	0.809
													CLCN3	0.809
													CLCNKA	0.809
													HK2	0.809
													PPP2R2B	0.809
													CLTC	0.809
													OGDH	0.809
													MVK	0.809
													ACVR1	0.809
													ATP5MC2	0.809
													CYP24A1	0.809
													SYCN	0.809
													AP1B1	0.809
													SREBF2	0.809
													MMRN1	0.809
													PICALM	0.809
													PEX6	0.809
													CUL3	0.809
													ACVR2B	0.809
													TNFAIP1	0.809
													DAG1	0.809
													IKBKE	0.809
													GK3P	0.809
													GK2	0.809
													KCNJ11	0.809
													CASP8	0.809
													OXA1L	0.809
													LLGL1	0.809
													ETFDH	0.809
													MPV17L	0.809
													KLHL40	0.809
													RIC1	0.809
													ANO6	0.809
													KLHL12	0.809
													AKAP4	0.809
													SLC27A3	0.809
													SZT2	0.809
													SEL1L2	0.809
													ARFGEF3	0.809
													VPS53	0.809
													ANO1	0.809
													GRAMD4	0.809
													SPOPL	0.809
													GPAT2	0.809
													LETMD1	0.809
													AFTPH	0.809
													TMEM184A	0.809
													VPS13C	0.809
													SLC24A5	0.809
													TRIM46	0.809
													SYVN1	0.809
													CABP7	0.809
													VRK2	0.809
													VPS52	0.809
													BEST3	0.809
													ZADH2	0.809
													LZTR1	0.809
													SCCPDH	0.809
													ACVR1C	0.809
													PXT1	0.809
													BEST2	0.809
													CPT1C	0.809
													RHBDD1	0.809
													FAR1	0.809
													SLC44A1	0.809
													KCTD13	0.809
													CPT1B	0.809
													EDEM1	0.809
													NUP205	0.809
													AKAP1	0.809
													MTARC2	0.809
													MOAP1	0.809
													PLD4	0.809
													SYTL4	0.809
													ERLEC1	0.809
													MTERF3	0.809
													MYO19	0.809
													SLC25A44	0.809
													COX14	0.809
													FAR2	0.809
													FAM210B	0.809
													C9orf72	0.809
													KLHL15	0.809
													TEPSIN	0.809
													CLCC1	0.809
													ACOX2	0.809
													DDO	0.809
													GABRG3	0.809
													AIFM2	0.809
													TTYH2	0.809
													SLC25A33	0.809
													RAB11FIP5	0.809
													QTRT1	0.809
													CALN1	0.809
													AMBRA1	0.809
													TTYH3	0.809
													CCDC90B	0.809
													KIF13A	0.809
													GAN	0.809
													TTYH1	0.809
													KCTD10	0.809
													MLXIP	0.809
													TMEM165	0.809
													GPAM	0.809
													PNPLA8	0.809
													ANO2	0.809
													AGPAT4	0.809
													ABCB8	0.809
													ACOXL	0.809
													DNAJC11	0.809
													UGGT2	0.809
													UGGT1	0.809
													PIPOX	0.809
													VPS54	0.809
													KLHL9	0.809
													KLHL42	0.809
													KLHL13	0.809
													ABCD2	0.809
													SEL1L	0.809
													KLHL3	0.809
													CNTNAP2	0.809
													AKAP11	0.809
													CROT	0.809
													AMFR	0.809
													BOK	0.809
													MAGED2	0.809
													AP4E1	0.809
													TRAK1	0.809
													SPG7	0.809
													MAPK8IP1	0.809
													FUT9	0.809
													EPB41L3	0.809
													MARF1	0.809
													TELO2	0.809
													SAMM50	0.809
													MMP24	0.809
													TEX264	0.809
													CLCA3P	0.809
													PDGFRB	0.807
													PTPN2	0.806
													EPHA1	0.806
													EPHB3	0.806
													EPHB4	0.806
													MYBPC1	0.806
													MYBPH	0.806
													MYBPC2	0.806
													TNXA	0.806
													PTPN21	0.806
													CDON	0.806
													OBSCN	0.806
													CNTN4	0.806
													TRIM42	0.806
													FNDC8	0.806
													SNED1	0.806
													LRRN4	0.806
													CNTN3	0.806
													PTPN22	0.806

## Sheet: OS extender enrichment
Pathway identifier	Pathway name	#Entities found	#Entities total	Entities ratio	Entities p Value	Entities FDR	#Reactions found	#Reactions total	Reactions ratio	Species ID	Species name	Submitted entities found
R-HSA-73857	RNA Polymerase II Transcription	73	1677	0.103589	1.11022e-16	1.2057e-13	279	939	0.0586655	9606	Homo sapiens	RB1;CDKN1A;CDKN1B;ELL;CHD4;ASH2L;CHD3;BRCA1;AFF4;GLI3;PSMD7;CCND1;PSMD1;YWHAG;SREBF1;DAXX;MSX2;PRKCB;KAT2B;NCOR1;HAND2;PPARD;SRC;RELA;WRN;PSMB5;IRAK1;E2F1;X;SFN;BARD1;JUN;ZNF263;CBX6;NPM1;ZFHX3;SMAD4;CBX5;POU2F1;CBX4;CBX3;CBX2;PLK2;POU2F2;KLF4;HIPK1;ESR1;RAD50;ITCH;BCL6;SP1;MDM2;TAF1
R-HSA-212436	Generic Transcription Pathway	69	1574	0.0972265	5.55112e-16	3.01426e-13	240	879	0.0549169	9606	Homo sapiens	RB1;CDKN1A;CDKN1B;ELL;CHD4;ASH2L;CHD3;BRCA1;GLI3;PSMD7;CCND1;PSMD1;YWHAG;SREBF1;DAXX;MSX2;PRKCB;KAT2B;NCOR1;HAND2;PPARD;SRC;RELA;WRN;PSMB5;IRAK1;E2F1;X;SFN;BARD1;JUN;ZNF263;CBX6;NPM1;ZFHX3;SMAD4;CBX5;CBX4;CBX3;CBX2;PLK2;KLF4;HIPK1;ESR1;RAD50;ITCH;BCL6;SP1;MDM2;TAF1
R-HSA-74160	Gene expression (Transcription)	74	1920	0.118599	3.09752e-14	1.1213e-11	352	1138	0.0710983	9606	Homo sapiens	RB1;CDKN1A;CDKN1B;ELL;CHD4;ASH2L;CHD3;BRCA1;AFF4;GLI3;PSMD7;CCND1;PSMD1;YWHAG;SREBF1;DAXX;MSX2;PRKCB;KAT2B;NCOR1;HAND2;PPARD;PAXIP1;SRC;RELA;WRN;PSMB5;IRAK1;E2F1;X;SFN;BARD1;JUN;ZNF263;CBX6;NPM1;ZFHX3;SMAD4;CBX5;POU2F1;CBX4;CBX3;CBX2;PLK2;POU2F2;KLF4;HIPK1;ESR1;RAD50;ITCH;BCL6;SP1;MDM2;TAF1
R-HSA-3108232	SUMO E3 ligases SUMOylate target proteins	20	184	0.0113657	1.58002e-11	4.28187e-09	73	132	0.00824691	9606	Homo sapiens	RANBP2;PIAS4;NPM1;DAXX;DDX5;CBX5;CBX4;SATB1;CBX2;CHD3;BRCA1;ESR1;RELA;PIAS1;WRN;SP3;NUP62;MDM2;IKBKG;TRIM27
R-HSA-2990846	SUMOylation	20	193	0.0119217	3.63735e-11	7.89304e-09	73	141	0.0088092	9606	Homo sapiens	RANBP2;PIAS4;NPM1;DAXX;DDX5;CBX5;CBX4;SATB1;CBX2;CHD3;BRCA1;ESR1;RELA;PIAS1;WRN;SP3;NUP62;MDM2;IKBKG;TRIM27
R-HSA-3700989	Transcriptional Regulation by TP53	30	487	0.0300822	1.51066e-10	2.73429e-08	55	258	0.016119	9606	Homo sapiens	BARD1;NPM1;JUN;DAXX;CDKN1A;CDKN1B;ELL;PLK2;CHD4;CHD3;BRCA1;HIPK1;RAD50;WRN;BCL6;E2F1;MDM2;SFN;YWHAG;TAF1
R-HSA-9614085	FOXO-mediated transcription	15	110	0.00679474	2.82254e-10	4.37493e-08	21	85	0.00531051	9606	Homo sapiens	SREBF1;KAT2B;CDKN1A;SMAD4;CDKN1B;BCL6;SFN;KLF4;YWHAG
R-HSA-9976102	Differentiation of naive CD4+ T cells to T helper 2 cells (Th2 cells)	13	82	0.00506517	7.49268e-10	1.01151e-07	8	12	0.000749719	9606	Homo sapiens	JUN;CBX6;POU2F1;CBX4;SATB1;CBX2;CHD4;ASH2L;CHD3;POU2F2;KAT2B;RAD50;NCOR1
R-HSA-1280215	Cytokine Signaling in Immune system	45	1106	0.068318	2.02987e-09	2.43584e-07	91	806	0.0503561	9606	Homo sapiens	CNTFR;CDKN1A;CDKN1B;SRC;RELA;IFIH1;IKBKB;PSMB5;CASP8;PSMD7;CCND1;IRAK1;NUP62;TRIM68;X;PSMD1;SFN;IKBKG;RANBP2;EGR1;TRIM62;NPM1;JUN;POU2F1;PIAS1;MAVS;ZEB1;BCL6;TRAF6;TRIM35;TRIM14;TRIM31;BIRC2
R-HSA-5619507	Activation of HOX genes during differentiation	14	116	0.00716536	5.17058e-09	4.88799e-07	29	43	0.00268649	9606	Homo sapiens	JUN;PAXIP1;NCOR1;HOXB4;HOXC4;ASH2L;HOXB2;PAX6
R-HSA-5617472	Activation of anterior HOX genes in hindbrain development during early embryogenesis	14	116	0.00716536	5.17058e-09	4.88799e-07	29	43	0.00268649	9606	Homo sapiens	JUN;PAXIP1;NCOR1;HOXB4;HOXC4;ASH2L;HOXB2;PAX6
R-HSA-1257604	PIP3 activates AKT signaling	22	315	0.0194577	5.4311e-09	4.88799e-07	13	88	0.00549794	9606	Homo sapiens	EGR1;JUN;CBX6;CDKN1A;CDKN1B;CBX4;SRC;CBX2;CHD4;CHD3;ESR1;PSMB5;PSMD7;IRAK1;TRAF6;SNAI1;MDM2;X;PSMD1;TRIM27
R-HSA-9945266	Differentiation of T cells	13	100	0.00617703	7.75987e-09	6.15046e-07	8	28	0.00174934	9606	Homo sapiens	JUN;CBX6;POU2F1;CBX4;SATB1;CBX2;CHD4;ASH2L;CHD3;POU2F2;KAT2B;RAD50;NCOR1
R-HSA-6791312	TP53 Regulates Transcription of Cell Cycle Genes	11	65	0.00401507	7.98761e-09	6.15046e-07	17	42	0.00262402	9606	Homo sapiens	CDKN1A;NPM1;CDKN1B;PLK2;E2F1;SFN

## Sheet: OS reducer enrichment
Pathway identifier	Pathway name	#Entities found	#Entities total	Entities ratio	Entities p Value	Entities FDR	#Reactions found	#Reactions total	Reactions ratio	Species ID	Species name	Submitted entities found
R-HSA-5690714	CD22 mediated BCR regulation	60	72	0.00444746	1.11022e-16	3.33067e-15	4	4	0.000249906	9606	Homo sapiens	IGHM;IGHV4-34;IGHV1-2;IGHV3-23;IGHV4-39;IGHV1-46;IGLV2-8;IGKV1-16;IGKV1-17;IGLC1;IGLC2;IGHV3-7;IGHV3-9;IGHV3-30;IGHV3-33;IGKV1D-39;IGKV1D-33;IGKV2D-28;IGHD;IGKV4-1;IGLV3-19;IGKV2-30;IGHV2-70;IGHV2-5;IGHV4-59;IGLV3-1;IGHV3-48;IGHV1-69;CD79B;IGLV2-11;CD79A;IGLV3-25;IGLV3-27;IGLV1-40;IGKC;IGLV1-47;IGLV6-57;IGKV1-39;IGLV2-14;IGLV3-21;IGLV1-44;IGKV3-15;IGKV1-33;IGKV3-11;LYN;IGLC7;IGHV3-53;IGKV2D-40;IG…
R-HSA-171306	Packaging Of Telomere Ends	25	33	0.00203842	1.11022e-16	3.33067e-15	2	2	0.000124953	9606	Homo sapiens	HIST2H2AA4;HIST1H2BO;H2AC14;H2AFJ;HIST3H2BB;HIST1H2AC;H2AC8;H2AC7;H2AFX;H2BC1;H2AFV;H2BFS;HIST2H2BE;H2BC12;H2BC13;H2BC14;H2BC15;H2BC10;H2AC20;HIST3H3;H2BC11;HIST1H2BH;TPP1;HIST1H2BB;HIST1H2BD
R-HSA-5334118	DNA methylation	25	35	0.00216196	1.11022e-16	3.33067e-15	7	7	0.000437336	9606	Homo sapiens	HIST2H2AA4;HIST1H2BO;H2AC14;H2AFJ;H3C12;HIST3H2BB;HIST1H2AC;H2AC8;H2AC7;H2AFX;H2BC1;H2AFV;H2BFS;HIST2H2BE;H2BC12;H2BC13;H2BC14;H2BC15;H2BC10;H2AC20;H2BC11;HIST1H2BH;HIST2H3D;HIST1H2BB;HIST1H2BD
R-HSA-2029481	FCGR activation	70	103	0.00636234	1.11022e-16	3.33067e-15	6	6	0.000374859	9606	Homo sapiens	IGHV4-34;IGHV1-2;IGHV3-23;CD3G;IGHV4-39;IGHV1-46;CD3D;IGHG3;IGLV2-8;IGHG4;FCGR3A;IGHG2;IGKV1-16;IGKV1-17;IGLC1;IGLC2;IGHV3-7;IGHV3-9;IGHV3-30;SYK;IGHV3-33;IGKV1D-39;IGKV1D-33;IGKV2D-28;IGKV4-1;IGLV3-19;IGKV2-30;IGHV2-70;IGHV2-5;IGHV4-59;IGLV3-1;IGHV3-48;IGHV1-69;IGLV2-11;IGLV3-25;IGLV3-27;IGLV1-40;IGKC;IGLV1-47;IGLV6-57;IGKV1-39;IGLV2-14;IGLV3-21;IGLV1-44;IGKV3-15;IGKV1-33;IGKV3-11;FCGR1A;LYN;YES…
R-HSA-173623	Classical antibody-mediated complement activation	64	97	0.00599172	1.11022e-16	3.33067e-15	2	2	0.000124953	9606	Homo sapiens	IGHV4-34;IGHV1-2;IGHV3-23;IGHV4-39;IGHV1-46;IGHG3;IGLV2-8;IGHG4;IGHG2;IGKV1-16;IGKV1-17;IGLC1;IGLC2;IGHV3-7;IGHV3-9;IGHV3-30;IGHV3-33;IGKV1D-39;IGKV1D-33;IGKV2D-28;IGKV4-1;IGLV3-19;IGKV2-30;IGHV2-70;IGHV2-5;IGHV4-59;IGLV3-1;IGHV3-48;IGHV1-69;IGLV2-11;IGLV3-25;IGLV3-27;IGLV1-40;IGKC;IGLV1-47;IGLV6-57;IGKV1-39;IGLV2-14;IGLV3-21;IGLV1-44;IGKV3-15;IGKV1-33;IGKV3-11;IGLC7;IGHV3-53;IGKV2D-40;IGHV3-11;I…
R-HSA-3214815	HDACs deacetylate histones	30	63	0.00389153	1.11022e-16	3.33067e-15	5	5	0.000312383	9606	Homo sapiens	HIST2H2AA4;HIST1H2BO;HDAC1;H2AC11;H2AC14;H3C12;HIST3H2BB;HIST1H2AA;HIST1H2AC;H2AC8;H2AC7;HIST1H2AH;H2BC1;HIST2H2BF;HIST2H2BE;NCOR2;H2BC12;H2BC13;H2BC14;HIST3H2A;H2BC15;H2BC10;H2AC20;H2AC21;H2BC11;HIST1H2BH;HIST2H3D;HIST1H2BB;HIST1H2BD
R-HSA-9845323	Regulation of endogenous retroelements by Piwi-interacting RNAs (piRNAs)	31	68	0.00420038	1.11022e-16	3.33067e-15	2	2	0.000124953	9606	Homo sapiens	HIST2H2AA4;HIST1H2BO;HDAC1;H2AC14;H2AFJ;H3C12;HIST3H2BB;HIST1H2AC;H2AC8;H2AC7;H2AFX;ACTL6A;H2BC1;H2AFV;H2BFS;SMARCA2;ARID1B;HIST2H2BE;SMARCA4;H2BC12;H2BC13;H2BC14;H2BC15;H2AC20;H2BC10;H2BC11;HIST1H2BH;HIST2H3D;HIST1H2BB;HIST1H2BD
R-HSA-2730905	Role of LAT2/NTAL/LAB on calcium mobilization	65	107	0.00660943	1.11022e-16	3.33067e-15	6	7	0.000437336	9606	Homo sapiens	IGHV4-34;IGHV1-2;IGHV3-23;IGHV4-39;IGHV1-46;IGLV2-8;IGKV1-16;IGKV1-17;IGLC1;IGLC2;IGHV3-7;IGHV3-9;IGHV3-30;SYK;IGHV3-33;IGKV1D-39;IGKV1D-33;IGKV2D-28;IGKV4-1;IGHE;SOS1;IGLV3-19;IGKV2-30;IGHV2-70;IGHV2-5;IGHV4-59;IGLV3-1;IGHV3-48;IGHV1-69;IGLV2-11;IGLV3-25;IGLV3-27;IGLV1-40;IGKC;IGLV1-47;IGLV6-57;IGKV1-39;IGLV2-14;IGLV3-21;IGLV1-44;IGKV3-15;IGKV1-33;IGKV3-11;LYN;IGLC7;IGHV3-53;IGKV2D-40;IGHV3-11;I…
R-HSA-9970672	FXIIa activates plasma kallikrein-kinin system	26	42	0.00259435	1.11022e-16	3.33067e-15	15	18	0.00112458	9606	Homo sapiens	HIST2H2AA4;HIST1H2BO;H2AC14;H3C12;HIST3H2BB;HIST1H2AC;H2AZ1;H2AC8;H2AC7;KRT1;H2AFX;H2BC1;H2BFS;HIST2H2BE;H2BC12;H2BC13;H2BC14;H2BC15;H2BC10;H2AC20;H2BC11;SERPING1;HIST1H2BH;HIST2H3D;HIST1H2BB;HIST1H2BD
R-HSA-427359	SIRT1 negatively regulates rRNA expression	26	44	0.00271789	1.11022e-16	3.33067e-15	4	5	0.000312383	9606	Homo sapiens	HIST2H2AA4;HIST1H2BO;H2AC14;TAF1B;H2AFJ;H3C12;HIST3H2BB;HIST1H2AC;H2AC8;H2AC7;H2AFX;H2BC1;H2AFV;H2BFS;HIST2H2BE;H2BC12;H2BC13;H2BC14;H2BC15;H2BC10;H2AC20;H2BC11;HIST1H2BH;HIST2H3D;HIST1H2BB;HIST1H2BD
R-HSA-2299718	Condensation of Prophase Chromosomes	29	54	0.0033356	1.11022e-16	3.33067e-15	8	10	0.000624766	9606	Homo sapiens	HIST2H2AA4;HIST1H2BO;H2AC14;H2AFJ;H3C12;HIST3H2BB;KMT5A;HIST1H2AC;H2AC8;H2AC7;PLK1;H2AFX;H2BC1;H2AFV;H2BFS;HIST2H2BE;H2BC12;H2BC13;H2BC14;H2BC15;H2BC10;H2AC20;HIST3H3;H2BC11;CDK1;HIST1H2BH;HIST2H3D;HIST1H2BB;HIST1H2BD
R-HSA-8936459	RUNX1 regulates genes involved in megakaryocyte differentiation and platelet function	32	76	0.00469455	1.11022e-16	3.33067e-15	25	33	0.00206173	9606	Homo sapiens	HIST2H2AA4;HIST1H2BO;HDAC1;H2AC14;SIN3B;H2AFJ;H3C12;EP300;HIST3H2BB;HIST1H2AC;H2AC8;H2AC7;H2AFX;H2BC1;H2AFV;H2BFS;HIST2H2BE;H2BC12;H2BC13;H2BC14;TEC;H2BC15;H2AC20;H2BC10;H2BC11;PRKCQ;HIST1H2BH;HIST2H3D;HIST1H2BB;HIST1H2BD
R-HSA-427389	ERCC6 (CSB) and EHMT2 (G9a) positively regulate rRNA expression	27	47	0.00290321	1.11022e-16	3.33067e-15	3	4	0.000249906	9606	Homo sapiens	HIST2H2AA4;HIST1H2BO;HDAC1;H2AC14;H2AFJ;H3C12;HIST3H2BB;HIST1H2AC;H2AC8;H2AC7;H2AFX;H2BC1;H2AFV;H2BFS;HIST2H2BE;H2BC12;H2BC13;H2BC14;H2BC15;H2BC10;H2AC20;H2BC11;HIST1H2BH;HIST2H3D;HIST1H2BB;HIST1H2BD
R-HSA-9670095	Inhibition of DNA recombination at telomere	26	47	0.00290321	1.11022e-16	3.33067e-15	3	4	0.000249906	9606	Homo sapiens	HIST2H2AA4;HIST1H2BO;H2AC14;POLR2A;H2AFJ;HIST3H2BB;HIST1H2AC;H2AC8;H2AC7;H2AFX;H2BC1;H2AFV;H2BFS;HIST2H2BE;H2BC12;H2BC13;H2BC14;H2BC15;H2BC10;H2AC20;HIST3H3;H2BC11;HIST1H2BH;TPP1;HIST1H2BB;HIST1H2BD
R-HSA-198933	Immunoregulatory interactions between a Lymphoid and a non-Lymphoid cell	120	249	0.0153808	1.11022e-16	3.33067e-15	33	44	0.00274897	9606	Homo sapiens	IGHV3-23;ICAM5;PVR;IGLV2-8;IGKV1-16;IGKV1-17;TRBC1;IGHV3-7;B2M;IGHV3-9;HLA-H;CXADR;IGHV3-30;IGHV3-33;HLA-B;HLA-C;IGKV1D-39;HLA-A;IGKV1D-33;HLA-F;HLA-G;HLA-E;IGKV2D-28;JAML;CD8B;IGKV4-1;CD226;IGHV4-59;CD1D;IGHV1-69;CD1C;CD1B;KIR2DL3;CD1A;KIR2DL4;TRAV29DV5;IGLV2-11;IGLV1-40;IGLV1-47;IGLV6-57;IGLV2-14;IGLV1-44;IGKV3-15;SLAMF6;CD300LD;IGKV3-11;CD300LG;VCAM1;IGKV2D-40;SIGLEC12;SIGLEC11;IGHV3-11;SIGLEC…
R-HSA-912446	Meiotic recombination	30	59	0.00364445	1.11022e-16	3.33067e-15	7	10	0.000624766	9606	Homo sapiens	BLM;HIST2H2AA4;MRE11;HIST1H2BO;H2AC14;H2AFJ;H3C12;HIST3H2BB;NBN;HIST1H2AC;H2AC8;H2AC7;H2AFX;H2BC1;H2AFV;H2BFS;HIST2H2BE;H2BC12;H2BC13;H2BC14;H2BC15;CDK4;H2AC20;H2BC10;HIST3H3;H2BC11;HIST1H2BH;HIST2H3D;HIST1H2BB;HIST1H2BD
R-HSA-202733	Cell surface interactions at the vascular wall	93	257	0.015875	1.11022e-16	3.33067e-15	45	65	0.00406098	9606	Homo sapiens	IGHM;IGHV4-34;IGHV1-2;SIRPG;IGHV3-23;IGHV4-39;IGHV1-46;F11R;TREM1;IGLV2-8;IGKV1-16;IGKV1-17;SIRPA;IGLC1;IGLC2;IGHV3-7;IGHV3-9;CXADR;IGHV3-30;IGHV3-33;PSG1;IGKV1D-39;PSG2;IGKV1D-33;FCAMR;CEACAM1;IGKV2D-28;JAML;PSG6;PECAM1;IGKV4-1;CD48;SOS1;IGLV3-19;IGKV2-30;IGHV2-70;IGHV2-5;IGHV4-59;IGLV3-1;PSG11;IGHV3-48;IGHV1-69;IGLV2-11;IGLV3-25;IGLV3-27;IGLV1-40;IGKC;IGLV1-47;IGLV6-57;IGKV1-39;IGLV2-14;IGLV3-2…
R-HSA-2871837	FCERI mediated NF-kB activation	64	162	0.0100068	1.11022e-16	3.33067e-15	13	19	0.00118705	9606	Homo sapiens	IGHV4-34;IGHV1-2;IGHV3-23;IGHV4-39;IGHV1-46;IGLV2-8;IGKV1-16;IGKV1-17;IGLC1;IGLC2;IGHV3-7;IGHV3-9;IGHV3-30;IGHV3-33;IGKV1D-39;IGKV1D-33;IGKV2D-28;IGKV4-1;IGHE;PRKCQ;IGLV3-19;IGKV2-30;IGHV2-70;IGHV2-5;IGHV4-59;IGLV3-1;IGHV3-48;IGHV1-69;IGLV2-11;IGLV3-25;IGLV3-27;IGLV1-40;IGKC;IGLV1-47;IGLV6-57;IGKV1-39;IGLV2-14;IGLV3-21;IGLV1-44;IGKV3-15;IGKV1-33;IGKV3-11;LYN;IGLC7;IGHV3-53;IGKV2D-40;IGHV3-11;IGKV…
R-HSA-2454202	Fc epsilon receptor (FCERI) signaling	70	222	0.013713	1.11022e-16	3.33067e-15	44	65	0.00406098	9606	Homo sapiens	IGHV4-34;IGHV1-2;IGHV3-23;IGHV4-39;IGHV1-46;IGLV2-8;IGKV1-16;IGKV1-17;IGLC1;IGLC2;IGHV3-7;IGHV3-9;VAV3;IGHV3-30;SYK;IGHV3-33;IGKV1D-39;IGKV1D-33;VAV2;IGKV2D-28;BTK;IGKV4-1;IGHE;PRKCQ;SOS1;IGLV3-19;IGKV2-30;IGHV2-70;IGHV2-5;IGHV4-59;IGLV3-1;IGHV3-48;IGHV1-69;IGLV2-11;IGLV3-25;IGLV3-27;IGLV1-40;IGKC;IGLV1-47;IGLV6-57;IGKV1-39;IGLV2-14;IGLV3-21;IGLV1-44;IGKV3-15;IGKV1-33;IGKV3-11;LYN;IGLC7;IGHV3-53;…
R-HSA-9843970	Regulation of endogenous retroelements by the Human Silencing Hub (HUSH) complex	25	41	0.00253258	1.11022e-16	3.33067e-15	5	8	0.000499813	9606	Homo sapiens	HIST2H2AA4;HIST1H2BO;H2AC14;H2AFJ;H3C12;HIST3H2BB;HIST1H2AC;H2AC8;H2AC7;H2AFX;H2BC1;H2AFV;H2BFS;HIST2H2BE;H2BC12;H2BC13;H2BC14;H2BC15;H2BC10;H2AC20;H2BC11;HIST1H2BH;HIST2H3D;HIST1H2BB;HIST1H2BD
R-HSA-2871796	FCERI mediated MAPK activation	67	124	0.00765952	1.11022e-16	3.33067e-15	12	20	0.00124953	9606	Homo sapiens	IGHV4-34;IGHV1-2;IGHV3-23;IGHV4-39;IGHV1-46;IGLV2-8;IGKV1-16;IGKV1-17;IGLC1;IGLC2;IGHV3-7;IGHV3-9;VAV3;IGHV3-30;SYK;IGHV3-33;IGKV1D-39;IGKV1D-33;VAV2;IGKV2D-28;IGKV4-1;IGHE;SOS1;IGLV3-19;IGKV2-30;IGHV2-70;IGHV2-5;IGHV4-59;IGLV3-1;IGHV3-48;IGHV1-69;IGLV2-11;IGLV3-25;IGLV3-27;IGLV1-40;IGKC;IGLV1-47;IGLV6-57;IGKV1-39;IGLV2-14;IGLV3-21;IGLV1-44;IGKV3-15;IGKV1-33;IGKV3-11;LYN;IGLC7;IGHV3-53;IGKV2D-40;…
R-HSA-9664323	FCGR3A-mediated IL10 synthesis	73	141	0.00870962	1.11022e-16	3.33067e-15	11	20	0.00124953	9606	Homo sapiens	IGHV4-34;IGHV1-2;IGHV3-23;CD3G;IGHV4-39;IGHV1-46;CD3D;IGHG3;IGLV2-8;IGHG4;FCGR3A;IGHG2;IGKV1-16;IGKV1-17;IGLC1;IGLC2;IGHV3-7;IGHV3-9;IGHV3-30;SYK;IGHV3-33;IGKV1D-39;IGKV1D-33;IGKV2D-28;PRKAR1B;PRKAR1A;IGKV4-1;IGLV3-19;IGKV2-30;IGHV2-70;IGHV2-5;IGHV4-59;IGLV3-1;IGHV3-48;IGHV1-69;IGLV2-11;IGLV3-25;IGLV3-27;IGLV1-40;IGKC;IGLV1-47;IGLV6-57;IGKV1-39;IGLV2-14;IGLV3-21;PRKAR2B;IGLV1-44;IGKV3-15;IGKV1-33…
R-HSA-2029480	Fcgamma receptor (FCGR) dependent phagocytosis	77	195	0.0120452	1.11022e-16	3.33067e-15	23	42	0.00262402	9606	Homo sapiens	IGHV4-34;IGHV1-2;IGHV3-23;CD3G;IGHV4-39;IGHV1-46;CD3D;IGHG3;IGLV2-8;IGHG4;FCGR3A;IGHG2;IGKV1-16;IGKV1-17;IGLC1;IGLC2;IGHV3-7;IGHV3-9;VAV3;IGHV3-30;SYK;IGHV3-33;IGKV1D-39;IGKV1D-33;VAV2;IGKV2D-28;BTK;IGKV4-1;IGLV3-19;IGKV2-30;IGHV2-70;IGHV2-5;IGHV4-59;IGLV3-1;IGHV3-48;IGHV1-69;PLD1;IGLV2-11;IGLV3-25;IGLV3-27;IGLV1-40;IGKC;IGLV1-47;IGLV6-57;IGKV1-39;IGLV2-14;IGLV3-21;IGLV1-44;IGKV3-15;IGKV1-33;IGKV…
R-HSA-9664422	FCGR3A-mediated phagocytosis	73	157	0.00969794	1.11022e-16	3.33067e-15	14	27	0.00168687	9606	Homo sapiens	IGHV4-34;IGHV1-2;IGHV3-23;CD3G;IGHV4-39;IGHV1-46;CD3D;IGHG3;IGLV2-8;IGHG4;FCGR3A;IGHG2;IGKV1-16;IGKV1-17;IGLC1;IGLC2;IGHV3-7;IGHV3-9;VAV3;IGHV3-30;SYK;IGHV3-33;IGKV1D-39;IGKV1D-33;VAV2;IGKV2D-28;BTK;IGKV4-1;IGLV3-19;IGKV2-30;IGHV2-70;IGHV2-5;IGHV4-59;IGLV3-1;IGHV3-48;IGHV1-69;IGLV2-11;IGLV3-25;IGLV3-27;IGLV1-40;IGKC;IGLV1-47;IGLV6-57;IGKV1-39;IGLV2-14;IGLV3-21;IGLV1-44;IGKV3-15;IGKV1-33;IGKV3-11;…
R-HSA-1280218	Adaptive Immune System	215	1067	0.065909	1.11022e-16	3.33067e-15	166	325	0.0203049	9606	Homo sapiens	LRR1;IGHV3-23;ICAM5;IGLV2-8;H2AC14;IGKV1-16;IGKV1-17;AKT2;AKT3;TRBC1;HIST3H2BB;IGHV3-7;B2M;ICOSLG;IGHV3-9;HLA-H;CXADR;IGHV3-30;IGHV3-33;HLA-B;HLA-C;HLA-A;HLA-F;HLA-G;HLA-E;RNF126;IGKV2D-28;BTK;IGKV4-1;CD226;PRKCQ;HIST2H3D;CD101;IGSF3;CD1D;IGHV1-69;CD1C;CD1B;CD1A;TRAV29DV5;CD79B;CD79A;SLAMF6;HLA-DQA2;HLA-DQA1;LYN;HLA-DRB5;YES1;HLA-DRB4;IGKV2D-40;SIGLEC12;SIGLEC11;IGHV3-11;SIGLEC10;IGHV3-13;PILRB;P…
R-HSA-73728	RNA Polymerase I Promoter Opening	25	33	0.00203842	1.11022e-16	3.33067e-15	1	2	0.000124953	9606	Homo sapiens	HIST2H2AA4;HIST1H2BO;H2AC14;H2AFJ;H3C12;HIST3H2BB;HIST1H2AC;H2AC8;H2AC7;H2AFX;H2BC1;H2AFV;H2BFS;HIST2H2BE;H2BC12;H2BC13;H2BC14;H2BC15;H2BC10;H2AC20;H2BC11;HIST1H2BH;HIST2H3D;HIST1H2BB;HIST1H2BD
R-HSA-2029485	Role of phospholipids in phagocytosis	70	131	0.00809191	1.11022e-16	3.33067e-15	6	12	0.000749719	9606	Homo sapiens	IGHV4-34;IGHV1-2;IGHV3-23;CD3G;IGHV4-39;IGHV1-46;IGHG3;IGLV2-8;IGHG4;FCGR3A;IGHG2;IGKV1-16;IGKV1-17;IGLC1;IGLC2;IGHV3-7;IGHV3-9;IGHV3-30;SYK;IGHV3-33;IGKV1D-39;IGKV1D-33;IGKV2D-28;IGKV4-1;IGLV3-19;IGKV2-30;IGHV2-70;IGHV2-5;IGHV4-59;IGLV3-1;IGHV3-48;IGHV1-69;PLD1;IGLV2-11;IGLV3-25;IGLV3-27;IGLV1-40;IGKC;IGLV1-47;IGLV6-57;IGKV1-39;IGLV2-14;IGLV3-21;IGLV1-44;IGKV3-15;IGKV1-33;IGKV3-11;FCGR1A;IGLC7;I…
R-HSA-2029482	Regulation of actin dynamics for phagocytic cup formation	73	158	0.00975971	1.11022e-16	3.33067e-15	11	24	0.00149944	9606	Homo sapiens	IGHV4-34;IGHV1-2;IGHV3-23;CD3G;IGHV4-39;IGHV1-46;IGHG3;IGLV2-8;IGHG4;FCGR3A;IGHG2;IGKV1-16;IGKV1-17;IGLC1;IGLC2;IGHV3-7;IGHV3-9;VAV3;IGHV3-30;SYK;IGHV3-33;IGKV1D-39;IGKV1D-33;VAV2;IGKV2D-28;BTK;IGKV4-1;IGLV3-19;IGKV2-30;IGHV2-70;IGHV2-5;IGHV4-59;IGLV3-1;IGHV3-48;IGHV1-69;IGLV2-11;IGLV3-25;IGLV3-27;IGLV1-40;IGKC;IGLV1-47;IGLV6-57;IGKV1-39;IGLV2-14;IGLV3-21;IGLV1-44;IGKV3-15;IGKV1-33;IGKV3-11;FCGR1…
R-HSA-2871809	FCERI mediated Ca+2 mobilization	69	129	0.00796837	1.11022e-16	3.33067e-15	5	11	0.000687242	9606	Homo sapiens	IGHV4-34;IGHV1-2;IGHV3-23;IGHV4-39;IGHV1-46;IGLV2-8;IGKV1-16;IGKV1-17;IGLC1;IGLC2;IGHV3-7;IGHV3-9;VAV3;IGHV3-30;SYK;IGHV3-33;IGKV1D-39;IGKV1D-33;VAV2;IGKV2D-28;BTK;IGKV4-1;IGHE;SOS1;IGLV3-19;IGKV2-30;IGHV2-70;IGHV2-5;IGHV4-59;IGLV3-1;IGHV3-48;IGHV1-69;IGLV2-11;IGLV3-25;IGLV3-27;IGLV1-40;IGKC;IGLV1-47;IGLV6-57;IGKV1-39;IGLV2-14;IGLV3-21;IGLV1-44;IGKV3-15;IGKV1-33;IGKV3-11;LYN;IGLC7;IGHV3-53;IGKV2D…
R-HSA-983695	Antigen activates B Cell Receptor (BCR) leading to generation of second messengers	64	103	0.00636234	1.11022e-16	3.33067e-15	11	26	0.00162439	9606	Homo sapiens	IGHM;SH3KBP1;IGHV4-34;IGHV1-2;IGHV3-23;IGHV4-39;IGHV1-46;IGLV2-8;IGKV1-16;IGKV1-17;IGLC1;IGLC2;IGHV3-7;IGHV3-9;IGHV3-30;SYK;IGHV3-33;IGKV1D-39;IGKV1D-33;IGKV2D-28;BTK;IGHD;IGKV4-1;SOS1;IGLV3-19;IGKV2-30;IGHV2-70;IGHV2-5;IGHV4-59;IGLV3-1;IGHV3-48;IGHV1-69;CD79B;IGLV2-11;CD79A;IGLV3-25;IGLV3-27;IGLV1-40;IGKC;IGLV1-47;IGLV6-57;IGKV1-39;IGLV2-14;IGLV3-21;IGLV1-44;IGKV3-15;IGKV1-33;IGKV3-11;LYN;IGLC7;…
R-HSA-9616222	Transcriptional regulation of granulopoiesis	32	70	0.00432392	1.11022e-16	3.33067e-15	11	27	0.00168687	9606	Homo sapiens	CSF3R;HIST2H2AA4;HIST1H2BO;H2AC14;H2AFJ;H3C12;EP300;HIST3H2BB;IL6R;HIST1H2AC;H2AC8;H2AC7;H2AFX;STAT3;H2BC1;H2AFV;H2BFS;HIST2H2BE;H2BC12;H2BC13;H2BC14;H2BC15;CDK4;H2AC20;H2BC10;H2BC11;HIST1H2BH;HIST2H3D;HIST1H2BB;HIST1H2BD
R-HSA-168256	Immune System	355	2810	0.173575	1.11022e-16	3.33067e-15	745	1842	0.115082	9606	Homo sapiens	LRR1;IGHV3-23;ICAM5;IL27RA;IGLV2-8;RPS6KA5;H2AC14;IGKV1-16;IGKV1-17;RPS6KA2;AKT2;RPS6KA1;AKT3;TRBC1;HIST3H2BB;IGHV3-7;B2M;ICOSLG;IGHV3-9;HLA-H;CXADR;IGHV3-30;IL1R1;IL1R2;IGHV3-33;KRT1;HLA-B;HLA-C;HLA-A;HLA-F;HLA-G;HLA-E;RNF126;IGKV2D-28;BTK;IGKV4-1;SERPING1;CD226;PRKCQ;HIST2H3D;CD101;NUP205;NLRX1;IGSF3;CD1D;A1BG;IGHV1-69;CD1C;CD1B;CD1A;TRAV29DV5;CD79B;CD79A;SLAMF6;HLA-DQA2;HLA-DQA1;LYN;SIGLEC15;H…
R-HSA-109582	Hemostasis	140	821	0.0507134	1.11022e-16	3.33067e-15	148	366	0.0228664	9606	Homo sapiens	SERPINE2;SIRPG;SERPINE1;IGHV3-23;MPL;F11R;IGLV2-8;DOCK11;IGKV1-16;IGKV1-17;HABP4;SIRPA;IGHV3-7;IGHV3-9;PRKCG;CXADR;IGHV3-30;IGHV3-33;SERPINF2;PSG1;IGKV1D-39;PSG2;IGKV1D-33;HSPG2;FCAMR;IGKV2D-28;PRKAR1B;JAML;PRKAR1A;PSG6;IGKV4-1;SERPING1;PRKCQ;HIST2H3D;DGKI;VCL;DGKH;IGHV4-59;PSG11;A1BG;IGHV1-69;IGLV2-11;IGLV1-40;IGLV1-47;IGLV6-57;PRKAR2B;IGLV2-14;MICAL1;IGLV1-44;IGKV3-15;IGKV3-11;IGHA1;IGHA2;LYN;C…
R-HSA-168249	Innate Immune System	166	1387	0.0856755	1.11022e-16	3.33067e-15	266	782	0.0488567	9606	Homo sapiens	MRE11;IGHV3-23;IGLV2-8;IGHG3;IGHG4;RPS6KA5;H2AC14;IGHG2;IGKV1-16;IGKV1-17;RPS6KA2;RPS6KA1;SIRPA;EP300;HIST3H2BB;IGHV3-7;B2M;IGHV3-9;HIST1H2AC;HLA-H;H2AC8;MAP2K1;IGHV3-30;H2AC7;IGHV3-33;KRT1;HLA-B;HLA-C;IGKV1D-39;IGKV1D-33;HLA-E;IGKV2D-28;BTK;IGKV4-1;SERPING1;PRKCQ;HIST1H2BH;HIST2H3D;HIST1H2BB;VCL;HIST1H2BD;NLRX1;IGHV4-59;A1BG;IGHV1-69;PSEN1;PLD1;AGER;IGLV2-11;IGLV1-40;IGLV1-47;IGLV6-57;IGLV2-14;N…
R-HSA-983705	Signaling by the B Cell Receptor (BCR)	64	176	0.0108716	1.11022e-16	3.33067e-15	15	45	0.00281145	9606	Homo sapiens	IGHM;SH3KBP1;IGHV4-34;IGHV1-2;IGHV3-23;IGHV4-39;IGHV1-46;IGLV2-8;IGKV1-16;IGKV1-17;IGLC1;IGLC2;IGHV3-7;IGHV3-9;IGHV3-30;SYK;IGHV3-33;IGKV1D-39;IGKV1D-33;IGKV2D-28;BTK;IGHD;IGKV4-1;SOS1;IGLV3-19;IGKV2-30;IGHV2-70;IGHV2-5;IGHV4-59;IGLV3-1;IGHV3-48;IGHV1-69;CD79B;IGLV2-11;CD79A;IGLV3-25;IGLV3-27;IGLV1-40;IGKC;IGLV1-47;IGLV6-57;IGKV1-39;IGLV2-14;IGLV3-21;IGLV1-44;IGKV3-15;IGKV1-33;IGKV3-11;LYN;IGLC7;…
R-HSA-9940465	ChAHP complex assembly	25	32	0.00197665	1.11022e-16	3.33067e-15	1	4	0.000249906	9606	Homo sapiens	HIST2H2AA4;HIST1H2BO;H2AC14;H2AFJ;H3C12;HIST3H2BB;HIST1H2AC;H2AC8;H2AC7;H2AFX;H2BC1;H2AFV;H2BFS;HIST2H2BE;H2BC12;H2BC13;H2BC14;H2BC15;H2BC10;H2AC20;H2BC11;HIST1H2BH;HIST2H3D;HIST1H2BB;HIST1H2BD
R-HSA-166786	Creation of C4 and C2 activators	64	118	0.0072889	1.11022e-16	3.33067e-15	2	8	0.000499813	9606	Homo sapiens	IGHV4-34;IGHV1-2;IGHV3-23;IGHV4-39;IGHV1-46;IGHG3;IGLV2-8;IGHG4;IGHG2;IGKV1-16;IGKV1-17;IGLC1;IGLC2;IGHV3-7;IGHV3-9;IGHV3-30;IGHV3-33;IGKV1D-39;IGKV1D-33;IGKV2D-28;IGKV4-1;IGLV3-19;IGKV2-30;IGHV2-70;IGHV2-5;IGHV4-59;IGLV3-1;IGHV3-48;IGHV1-69;IGLV2-11;IGLV3-25;IGLV3-27;IGLV1-40;IGKC;IGLV1-47;IGLV6-57;IGKV1-39;IGLV2-14;IGLV3-21;IGLV1-44;IGKV3-15;IGKV1-33;IGKV3-11;IGLC7;IGHV3-53;IGKV2D-40;IGHV3-11;I…
R-HSA-110330	Recognition and association of DNA glycosylase with site containing an affected purine	25	38	0.00234727	1.11022e-16	3.33067e-15	2	10	0.000624766	9606	Homo sapiens	HIST2H2AA4;HIST1H2BO;H2AC14;H2AFJ;HIST3H2BB;HIST1H2AC;H2AC8;H2AC7;H2AFX;H2BC1;H2AFV;H2BFS;HIST2H2BE;H2BC12;H2BC13;H2BC14;H2BC15;H2BC10;H2AC20;HIST3H3;H2BC11;HIST1H2BH;TPP1;HIST1H2BB;HIST1H2BD
R-HSA-5578749	Transcriptional regulation by small RNAs	26	46	0.00284144	1.11022e-16	3.33067e-15	1	5	0.000312383	9606	Homo sapiens	HIST2H2AA4;HIST1H2BO;H2AC14;POLR2A;H2AFJ;H3C12;HIST3H2BB;HIST1H2AC;H2AC8;H2AC7;H2AFX;H2BC1;H2AFV;H2BFS;HIST2H2BE;H2BC12;H2BC13;H2BC14;H2BC15;H2BC10;H2AC20;H2BC11;HIST1H2BH;HIST2H3D;HIST1H2BB;HIST1H2BD
R-HSA-2173782	Binding and Uptake of Ligands by Scavenger Receptors	64	172	0.0106245	1.11022e-16	3.33067e-15	7	35	0.00218668	9606	Homo sapiens	IGHV4-34;IGHV1-2;IGHV3-23;IGHV4-39;IGHV1-46;IGLV2-8;IGKV1-16;IGKV1-17;IGLC1;IGLC2;IGHV3-7;IGHV3-9;IGHV3-30;IGHV3-33;APOA1;IGKV1D-39;IGKV1D-33;IGKV2D-28;IGKV4-1;IGLV3-19;IGKV2-30;IGHV2-70;IGHV2-5;IGHV4-59;IGLV3-1;IGHV3-48;IGHV1-69;IGLV2-11;IGLV3-25;IGLV3-27;IGLV1-40;IGKC;IGLV1-47;IGLV6-57;IGKV1-39;IGLV2-14;IGLV3-21;IGLV1-44;IGKV3-15;IGKV1-33;IGKV3-11;IGHA1;IGHA2;IGLC7;IGHV3-53;IGKV2D-40;IGHV3-11;I…
R-HSA-166663	Initial triggering of complement	64	127	0.00784483	1.11022e-16	3.33067e-15	4	21	0.00131201	9606	Homo sapiens	IGHV4-34;IGHV1-2;IGHV3-23;IGHV4-39;IGHV1-46;IGHG3;IGLV2-8;IGHG4;IGHG2;IGKV1-16;IGKV1-17;IGLC1;IGLC2;IGHV3-7;IGHV3-9;IGHV3-30;IGHV3-33;IGKV1D-39;IGKV1D-33;IGKV2D-28;IGKV4-1;IGLV3-19;IGKV2-30;IGHV2-70;IGHV2-5;IGHV4-59;IGLV3-1;IGHV3-48;IGHV1-69;IGLV2-11;IGLV3-25;IGLV3-27;IGLV1-40;IGKC;IGLV1-47;IGLV6-57;IGKV1-39;IGLV2-14;IGLV3-21;IGLV1-44;IGKV3-15;IGKV1-33;IGKV3-11;IGLC7;IGHV3-53;IGKV2D-40;IGHV3-11;I…
R-HSA-68616	Assembly of the ORC complex at the origin of replication	25	39	0.00240904	1.11022e-16	3.33067e-15	2	11	0.000687242	9606	Homo sapiens	HIST2H2AA4;HIST1H2BO;H2AC14;H2AFJ;H3C12;HIST3H2BB;HIST1H2AC;H2AC8;H2AC7;H2AFX;H2BC1;H2AFV;H2BFS;HIST2H2BE;H2BC12;H2BC13;H2BC14;H2BC15;H2BC10;H2AC20;H2BC11;HIST1H2BH;HIST2H3D;HIST1H2BB;HIST1H2BD
R-HSA-877300	Interferon gamma signaling	49	177	0.0109333	1.11022e-16	3.33067e-15	4	23	0.00143696	9606	Homo sapiens	CIITA;TRIM46;FCGR1A;B2M;HLA-DQA2;HLA-DQA1;HLA-DPA1;PTPN1;HLA-DRB5;HLA-H;HLA-DRB4;VCAM1;HLA-B;HLA-C;PTPN11;HLA-A;HLA-F;HLA-G;HLA-E;HLA-DPB1;HLA-DRA;HLA-DRB3;PTPN2;HLA-DRB1;HLA-DQB2;HLA-DQB1
R-HSA-2168880	Scavenging of heme from plasma	64	106	0.00654766	1.11022e-16	3.33067e-15	2	12	0.000749719	9606	Homo sapiens	IGHV4-34;IGHV1-2;IGHV3-23;IGHV4-39;IGHV1-46;IGLV2-8;IGKV1-16;IGKV1-17;IGLC1;IGLC2;IGHV3-7;IGHV3-9;IGHV3-30;IGHV3-33;APOA1;IGKV1D-39;IGKV1D-33;IGKV2D-28;IGKV4-1;IGLV3-19;IGKV2-30;IGHV2-70;IGHV2-5;IGHV4-59;IGLV3-1;IGHV3-48;IGHV1-69;IGLV2-11;IGLV3-25;IGLV3-27;IGLV1-40;IGKC;IGLV1-47;IGLV6-57;IGKV1-39;IGLV2-14;IGLV3-21;IGLV1-44;IGKV3-15;IGKV1-33;IGKV3-11;IGHA1;IGHA2;IGLC7;IGHV3-53;IGKV2D-40;IGHV3-11;I…
R-HSA-166658	Complement cascade	65	163	0.0100686	1.11022e-16	3.33067e-15	7	75	0.00468574	9606	Homo sapiens	IGHV4-34;IGHV1-2;IGHV3-23;IGHV4-39;IGHV1-46;IGHG3;IGLV2-8;IGHG4;IGHG2;IGKV1-16;IGKV1-17;IGLC1;IGLC2;IGHV3-7;IGHV3-9;IGHV3-30;IGHV3-33;IGKV1D-39;IGKV1D-33;IGKV2D-28;IGKV4-1;SERPING1;IGLV3-19;IGKV2-30;IGHV2-70;IGHV2-5;IGHV4-59;IGLV3-1;IGHV3-48;IGHV1-69;IGLV2-11;IGLV3-25;IGLV3-27;IGLV1-40;IGKC;IGLV1-47;IGLV6-57;IGKV1-39;IGLV2-14;IGLV3-21;IGLV1-44;IGKV3-15;IGKV1-33;IGKV3-11;IGLC7;IGHV3-53;IGKV2D-40;I…
R-HSA-977606	Regulation of Complement cascade	65	139	0.00858608	1.11022e-16	3.33067e-15	3	44	0.00274897	9606	Homo sapiens	IGHV4-34;IGHV1-2;IGHV3-23;IGHV4-39;IGHV1-46;IGHG3;IGLV2-8;IGHG4;IGHG2;IGKV1-16;IGKV1-17;IGLC1;IGLC2;IGHV3-7;IGHV3-9;IGHV3-30;IGHV3-33;IGKV1D-39;IGKV1D-33;IGKV2D-28;IGKV4-1;SERPING1;IGLV3-19;IGKV2-30;IGHV2-70;IGHV2-5;IGHV4-59;IGLV3-1;IGHV3-48;IGHV1-69;IGLV2-11;IGLV3-25;IGLV3-27;IGLV1-40;IGKC;IGLV1-47;IGLV6-57;IGKV1-39;IGLV2-14;IGLV3-21;IGLV1-44;IGKV3-15;IGKV1-33;IGKV3-11;IGLC7;IGHV3-53;IGKV2D-40;I…
R-HSA-110328	Recognition and association of DNA glycosylase with site containing an affected pyrimidine	25	41	0.00253258	1.11022e-16	3.33067e-15	1	21	0.00131201	9606	Homo sapiens	HIST2H2AA4;HIST1H2BO;H2AC14;H2AFJ;HIST3H2BB;HIST1H2AC;H2AC8;H2AC7;H2AFX;H2BC1;H2AFV;H2BFS;HIST2H2BE;H2BC12;H2BC13;H2BC14;H2BC15;H2BC10;H2AC20;HIST3H3;H2BC11;HIST1H2BH;TPP1;HIST1H2BB;HIST1H2BD
R-HSA-201722	Formation of the beta-catenin:TCF transactivating complex	30	68	0.00420038	2.22045e-16	6.21725e-15	13	13	0.000812195	9606	Homo sapiens	HIST2H2AA4;HIST1H2BO;HDAC1;H2AC14;H2AFJ;H3C12;EP300;HIST3H2BB;HIST1H2AC;H2AC8;H2AC7;H2AFX;H2BC1;H2AFV;H2BFS;HIST2H2BE;SMARCA4;H2BC12;H2BC13;H2BC14;H2BC15;H2AC20;H2BC10;HIST3H3;H2BC11;CTNNB1;HIST1H2BH;HIST2H3D;HIST1H2BB;HIST1H2BD
R-HSA-5625886	Activated PKN1 stimulates transcription of AR (androgen receptor) regulated genes KLK2 and KLK3	26	48	0.00296498	2.22045e-16	6.21725e-15	9	11	0.000687242	9606	Homo sapiens	HIST2H2AA4;HIST1H2BO;H2AC14;H2AFJ;H3C12;HIST3H2BB;HIST1H2AC;NCOA2;H2AC8;H2AC7;H2AFX;H2BC1;H2AFV;H2BFS;HIST2H2BE;H2BC12;H2BC13;H2BC14;H2BC15;H2BC10;H2AC20;H2BC11;HIST1H2BH;HIST2H3D;HIST1H2BB;HIST1H2BD
R-HSA-110331	Cleavage of the damaged purine	25	44	0.00271789	2.22045e-16	6.21725e-15	2	9	0.000562289	9606	Homo sapiens	HIST2H2AA4;HIST1H2BO;H2AC14;H2AFJ;HIST3H2BB;HIST1H2AC;H2AC8;H2AC7;H2AFX;H2BC1;H2AFV;H2BFS;HIST2H2BE;H2BC12;H2BC13;H2BC14;H2BC15;H2BC10;H2AC20;HIST3H3;H2BC11;HIST1H2BH;TPP1;HIST1H2BB;HIST1H2BD
R-HSA-73927	Depurination	25	45	0.00277967	3.33067e-16	9.32587e-15	4	19	0.00118705	9606	Homo sapiens	HIST2H2AA4;HIST1H2BO;H2AC14;H2AFJ;HIST3H2BB;HIST1H2AC;H2AC8;H2AC7;H2AFX;H2BC1;H2AFV;H2BFS;HIST2H2BE;H2BC12;H2BC13;H2BC14;H2BC15;H2BC10;H2AC20;HIST3H3;H2BC11;HIST1H2BH;TPP1;HIST1H2BB;HIST1H2BD
R-HSA-212300	PRC2 methylates histones and DNA	25	46	0.00284144	6.66134e-16	1.79856e-14	4	4	0.000249906	9606	Homo sapiens	HIST2H2AA4;HIST1H2BO;H2AC14;H2AFJ;H3C12;HIST3H2BB;HIST1H2AC;H2AC8;H2AC7;H2AFX;H2BC1;H2AFV;H2BFS;HIST2H2BE;H2BC12;H2BC13;H2BC14;H2BC15;H2BC10;H2AC20;H2BC11;HIST1H2BH;HIST2H3D;HIST1H2BB;HIST1H2BD
R-HSA-9764725	Negative Regulation of CDH1 Gene Transcription	29	68	0.00420038	1.44329e-15	3.89688e-14	9	42	0.00262402	9606	Homo sapiens	HIST2H2AA4;HIST1H2BO;HDAC1;H2AC14;H2AFJ;H3C12;HIST3H2BB;KMT5A;HIST1H2AC;H2AC8;H2AC7;H2AFX;H2BC1;H2AFV;H2BFS;HIST2H2BE;SMARCA4;H2BC12;H2BC13;H2BC14;H2BC15;H2BC10;H2AC20;H2BC11;HIST1H2BH;HIST2H3D;HIST1H2BB;HIST1H2BD
R-HSA-9821002	Chromatin modifications during the maternal to zygotic transition (MZT)	25	48	0.00296498	1.66533e-15	4.32987e-14	11	12	0.000749719	9606	Homo sapiens	HIST2H2AA4;HIST1H2BO;H2AC14;H2AFJ;H3C12;HIST3H2BB;HIST1H2AC;H2AC8;H2AC7;H2AFX;H2BC1;H2AFV;H2BFS;HIST2H2BE;H2BC12;H2BC13;H2BC14;H2BC15;H2BC10;H2AC20;H2BC11;HIST1H2BH;HIST2H3D;HIST1H2BB;HIST1H2BD
R-HSA-1500620	Meiosis	33	93	0.00574464	2.9976e-15	7.49401e-14	11	16	0.000999625	9606	Homo sapiens	BLM;HIST2H2AA4;MRE11;HIST1H2BO;H2AC14;H2AFJ;H3C12;LMNA;HIST3H2BB;NBN;HIST1H2AC;H2AC8;H2AC7;H2AFX;H2BC1;H2AFV;H2BFS;HIST2H2BE;H2BC12;H2BC13;H2BC14;H2BC15;CDK4;H2AC20;H2BC10;HIST3H3;H2BC11;TPP1;HIST1H2BH;HIST2H3D;HIST1H2BB;HIST1H2BD;ATR
R-HSA-2559586	DNA Damage/Telomere Stress Induced Senescence	29	70	0.00432392	3.10862e-15	7.77156e-14	10	18	0.00112458	9606	Homo sapiens	HIST2H2AA4;MRE11;HIST1H2BO;H2AC14;H2AFJ;HIST3H2BB;NBN;HIST1H2AC;H2AC8;H2AC7;H2AFX;H2BC1;H2AFV;H2BFS;HIST2H2BE;H2BC12;H2BC13;H2BC14;H2BC15;CCNE2;CCNE1;H2BC10;H2AC20;HIST3H3;H2BC11;HIST1H2BH;TPP1;HIST1H2BB;HIST1H2BD
R-HSA-9008059	Interleukin-37 signaling	22	36	0.00222373	3.33067e-15	7.99361e-14	5	14	0.000874672	9606	Homo sapiens	PTPN18;SMAD3;STAT3;PTPN20;PTPN9;PTPN11;PTPN12;PTPN23;PTPN4;PTPN13;PTPN14;PTPN2
R-HSA-73772	RNA Polymerase I Promoter Escape	27	60	0.00370622	3.9968e-15	9.19265e-14	2	2	0.000124953	9606	Homo sapiens	HIST2H2AA4;HIST1H2BO;H2AC14;TAF1B;H2AFJ;H3C12;HIST3H2BB;HIST1H2AC;H2AC8;H2AC7;H2AFX;H2BC1;H2AFV;H2BFS;HIST2H2BE;H2BC12;H2BC13;H2BC14;CDK7;H2BC15;H2BC10;H2AC20;H2BC11;HIST1H2BH;HIST2H3D;HIST1H2BB;HIST1H2BD
R-HSA-110329	Cleavage of the damaged pyrimidine	25	50	0.00308852	3.9968e-15	9.19265e-14	1	20	0.00124953	9606	Homo sapiens	HIST2H2AA4;HIST1H2BO;H2AC14;H2AFJ;HIST3H2BB;HIST1H2AC;H2AC8;H2AC7;H2AFX;H2BC1;H2AFV;H2BFS;HIST2H2BE;H2BC12;H2BC13;H2BC14;H2BC15;H2BC10;H2AC20;HIST3H3;H2BC11;HIST1H2BH;TPP1;HIST1H2BB;HIST1H2BD
R-HSA-73928	Depyrimidination	25	50	0.00308852	3.9968e-15	9.19265e-14	2	41	0.00256154	9606	Homo sapiens	HIST2H2AA4;HIST1H2BO;H2AC14;H2AFJ;HIST3H2BB;HIST1H2AC;H2AC8;H2AC7;H2AFX;H2BC1;H2AFV;H2BFS;HIST2H2BE;H2BC12;H2BC13;H2BC14;H2BC15;H2BC10;H2AC20;HIST3H3;H2BC11;HIST1H2BH;TPP1;HIST1H2BB;HIST1H2BD
R-HSA-5250924	B-WICH complex positively regulates rRNA expression	27	61	0.00376799	5.88418e-15	1.29452e-13	3	3	0.00018743	9606	Homo sapiens	HIST2H2AA4;HIST1H2BO;H2AC14;TAF1B;H2AFJ;H3C12;EP300;HIST3H2BB;HIST1H2AC;H2AC8;H2AC7;H2AFX;H2BC1;H2AFV;H2BFS;HIST2H2BE;H2BC12;H2BC13;H2BC14;H2BC15;H2BC10;H2AC20;H2BC11;HIST1H2BH;HIST2H3D;HIST1H2BB;HIST1H2BD
R-HSA-1221632	Meiotic synapsis	27	61	0.00376799	5.88418e-15	1.29452e-13	4	6	0.000374859	9606	Homo sapiens	HIST2H2AA4;HIST1H2BO;H2AC14;H2AFJ;LMNA;HIST3H2BB;HIST1H2AC;H2AC8;H2AC7;H2AFX;H2BC1;H2AFV;H2BFS;HIST2H2BE;H2BC12;H2BC13;H2BC14;H2BC15;H2BC10;H2AC20;HIST3H3;H2BC11;HIST1H2BH;TPP1;HIST1H2BB;HIST1H2BD;ATR
R-HSA-9710421	Defective pyroptosis	25	51	0.00315029	6.21725e-15	1.36779e-13	1	3	0.00018743	9606	Homo sapiens	HIST2H2AA4;HIST1H2BO;H2AC14;H2AFJ;H3C12;HIST3H2BB;HIST1H2AC;H2AC8;H2AC7;H2AFX;H2BC1;H2AFV;H2BFS;HIST2H2BE;H2BC12;H2BC13;H2BC14;H2BC15;H2BC10;H2AC20;H2BC11;HIST1H2BH;HIST2H3D;HIST1H2BB;HIST1H2BD
R-HSA-427413	NoRC negatively regulates rRNA expression	30	79	0.00487986	9.54792e-15	2.10054e-13	5	7	0.000437336	9606	Homo sapiens	HIST2H2AA4;HIST1H2BO;HDAC1;H2AC14;TAF1B;SIN3B;H2AFJ;H3C12;HIST3H2BB;HIST1H2AC;H2AC8;H2AC7;H2AFX;H2BC1;H2AFV;H2BFS;HIST2H2BE;H2BC12;H2BC13;H2BC14;CDK7;H2BC15;H2BC10;H2AC20;H2BC11;HIST1H2BH;HIST2H3D;HIST1H2BB;HIST1H2BD
R-HSA-9940951	Interaction of NuRD complexes with transcription factors	27	64	0.0039533	1.79856e-14	3.95683e-13	11	11	0.000687242	9606	Homo sapiens	HIST2H2AA4;HIST1H2BO;HDAC1;H2AC14;H2AFJ;H3C12;HIST3H2BB;HIST1H2AC;H2AC8;H2AC7;H2AFX;H2BC1;H2AFV;H2BFS;HIST2H2BE;H2BC12;H2BC13;H2BC14;H2BC15;H2BC10;H2AC20;H2BC11;HIST1H2BH;HIST2H3D;HIST1H2BB;HIST1H2BD
R-HSA-9764560	Regulation of CDH1 Gene Transcription	29	78	0.00481809	4.4742e-14	9.39582e-13	9	56	0.00349869	9606	Homo sapiens	HIST2H2AA4;HIST1H2BO;HDAC1;H2AC14;H2AFJ;H3C12;HIST3H2BB;KMT5A;HIST1H2AC;H2AC8;H2AC7;H2AFX;H2BC1;H2AFV;H2BFS;HIST2H2BE;SMARCA4;H2BC12;H2BC13;H2BC14;H2BC15;H2BC10;H2AC20;H2BC11;HIST1H2BH;HIST2H3D;HIST1H2BB;HIST1H2BD
R-HSA-5250913	Positive epigenetic regulation of rRNA expression	29	79	0.00487986	6.11733e-14	1.28464e-12	6	7	0.000437336	9606	Homo sapiens	HIST2H2AA4;HIST1H2BO;HDAC1;H2AC14;TAF1B;H2AFJ;H3C12;EP300;HIST3H2BB;HIST1H2AC;H2AC8;H2AC7;H2AFX;H2BC1;H2AFV;H2BFS;HIST2H2BE;H2BC12;H2BC13;H2BC14;H2BC15;H2BC10;H2AC20;H2BC11;HIST1H2BH;HIST2H3D;HIST1H2BB;HIST1H2BD
R-HSA-202427	Phosphorylation of CD3 and TCR zeta chains	20	33	0.00203842	6.9833e-14	1.46649e-12	6	7	0.000437336	9606	Homo sapiens	HLA-DRB5;HLA-DRB4;CD3G;PTPRJ;PTPN22;CD3D;TRAV29DV5;CD4;PTPRC;TRBV7-9;TRBC1;HLA-DPB1;HLA-DRA;HLA-DRB3;HLA-DQA2;HLA-DRB1;HLA-DQB2;HLA-DQA1;HLA-DQB1;HLA-DPA1
R-HSA-1500931	Cell-Cell communication	65	365	0.0225462	7.99361e-14	1.59872e-12	107	208	0.0129951	9606	Homo sapiens	HIST2H2AA4;ITGB4;SIRPG;F11R;CDH9;PVR;SIRPB1;H2AC14;H2AFJ;SIRPA;HIST3H2BB;KMT5A;IL6R;HIST1H2AC;H2AC8;H2AC7;H2AFX;H2AFV;CASK;HIST2H2BE;VAV2;DNM2;CD2AP;H2BC12;TIAM1;H2BC13;H2BC14;H2BC15;H2BC10;H2BC11;HIST1H2BH;IL6ST;HIST2H3D;HIST1H2BB;VCL;HIST1H2BD;HIST1H2BO;HDAC1;H3C12;HOXC8;CADM3;CADM1;CADM2;STAT3;H2BC1;PTPN11;H2BFS;SMARCA4;SDK1;NPHS1;H2AC20;ZYX;CTNNB1;NECTIN4;NECTIN3;LIMS2;NECTIN2;FERMT2;SDK2;LIM…
R-HSA-9909649	Regulation of PD-L1(CD274) transcription	28	74	0.00457101	8.04912e-14	1.60982e-12	10	18	0.00112458	9606	Homo sapiens	HIST2H2AA4;HIST1H2BO;H2AC14;H2AFJ;H3C12;EP300;HIST3H2BB;HIST1H2AC;H2AC8;H2AC7;H2AFX;STAT3;H2BC1;H2AFV;H2BFS;HIST2H2BE;H2BC12;H2BC13;H2BC14;H2BC15;H2BC10;H2AC20;H2BC11;CTNNB1;HIST1H2BH;HIST2H3D;HIST1H2BB;HIST1H2BD
R-HSA-1280215	Cytokine Signaling in Immune system	134	1106	0.068318	8.68194e-14	1.73639e-12	329	806	0.0503561	9606	Homo sapiens	CD86;CIITA;CSF3R;IRS1;PTPN20;IRS2;PTPRJ;PTPN23;IL27RA;GHR;IGHG4;RPS6KA5;IL18RAP;RPS6KA2;AKT2;RPS6KA1;AKT3;B2M;IL6R;HLA-DPA1;HLA-H;MAP2K1;SYK;IL1R1;SPHK1;IL1R2;HLA-B;HLA-C;LIFR;HLA-A;OSMR;HLA-F;HLA-G;HLA-E;IL1RAPL1;IGHE;IL6ST;HIST2H3D;SOS1;SOS2;HLA-DQB2;HLA-DQB1;CSF1R;RNASEL;NUP205;NLRX1;NLRC5;NOD1;AGER;IL1RL2;H3C12;TRIM46;NUP43;IL12RB1;FCGR1A;HLA-DQA2;HLA-DQA1;SH2B1;IL12RB2;LYN;PTPN18;PTPN1;HLA-D…
R-HSA-388841	Regulation of T cell activation by CD28 family	55	276	0.0170486	9.33698e-14	1.8674e-12	40	91	0.00568537	9606	Homo sapiens	CD86;HIST2H2AA4;CD3G;CD3D;H2AC14;H2AFJ;AKT2;AKT3;TRBC1;CTLA4;EP300;HIST3H2BB;ICOSLG;HIST1H2AC;HLA-DPA1;H2AC8;H2AC7;H2AFX;H2AFV;HIST2H2BE;H2BC12;H2BC13;H2BC14;H2BC15;H2BC10;H2BC11;HIST1H2BH;HIST2H3D;HIST1H2BB;HLA-DQB2;HIST1H2BD;HLA-DQB1;HIST1H2BO;TRAV29DV5;TRBV7-9;H3C12;HLA-DQA2;HLA-DQA1;LYN;HLA-DRB5;HLA-DRB4;YES1;LIMK2;STAT3;H2BC1;PTPN11;H2BFS;CD4;CDK4;H2AC20;HLA-DPB1;HLA-DRA;CTNNB1;HLA-DRB3;HLA-…
R-HSA-389948	Co-inhibition by PD-1	48	219	0.0135277	1.3034e-13	2.47646e-12	16	61	0.00381107	9606	Homo sapiens	HIST2H2AA4;HIST1H2BO;CD3G;CD3D;TRAV29DV5;H2AC14;TRBV7-9;H2AFJ;H3C12;TRBC1;EP300;HIST3H2BB;HLA-DQA2;HIST1H2AC;HLA-DQA1;HLA-DPA1;HLA-DRB5;H2AC8;HLA-DRB4;H2AC7;LIMK2;H2AFX;STAT3;H2BC1;H2AFV;PTPN11;H2BFS;HIST2H2BE;H2BC12;H2BC13;CD4;H2BC14;H2BC15;CDK4;H2AC20;H2BC10;H2BC11;HLA-DPB1;CTNNB1;HLA-DRA;HIST1H2BH;HLA-DRB3;HIST2H3D;HIST1H2BB;HLA-DRB1;HLA-DQB2;HIST1H2BD;HLA-DQB1
R-HSA-5250941	Negative epigenetic regulation of rRNA expression	30	88	0.00543579	1.45328e-13	2.76124e-12	9	12	0.000749719	9606	Homo sapiens	HIST2H2AA4;HIST1H2BO;HDAC1;H2AC14;TAF1B;SIN3B;H2AFJ;H3C12;HIST3H2BB;HIST1H2AC;H2AC8;H2AC7;H2AFX;H2BC1;H2AFV;H2BFS;HIST2H2BE;H2BC12;H2BC13;H2BC14;CDK7;H2BC15;H2BC10;H2AC20;H2BC11;HIST1H2BH;HIST2H3D;HIST1H2BB;HIST1H2BD
R-HSA-5617472	Activation of anterior HOX genes in hindbrain development during early embryogenesis	34	116	0.00716536	2.33369e-13	4.43401e-12	33	43	0.00268649	9606	Homo sapiens	HIST2H2AA4;HIST1H2BO;H2AC14;POLR2A;H2AFJ;H3C12;HOXA3;HOXA2;EP300;HIST3H2BB;HIST1H2AC;H2AC8;H2AC7;H2AFX;H2BC1;H2AFV;H2BFS;PBX1;HIST2H2BE;H2BC12;H2BC13;H2BC14;H2BC15;H2AC20;H2BC10;H2BC11;HIST1H2BH;HIST2H3D;HIST1H2BB;HIST1H2BD
R-HSA-5619507	Activation of HOX genes during differentiation	34	116	0.00716536	2.33369e-13	4.43401e-12	33	43	0.00268649	9606	Homo sapiens	HIST2H2AA4;HIST1H2BO;H2AC14;POLR2A;H2AFJ;H3C12;HOXA3;HOXA2;EP300;HIST3H2BB;HIST1H2AC;H2AC8;H2AC7;H2AFX;H2BC1;H2AFV;H2BFS;PBX1;HIST2H2BE;H2BC12;H2BC13;H2BC14;H2BC15;H2AC20;H2BC10;H2BC11;HIST1H2BH;HIST2H3D;HIST1H2BB;HIST1H2BD
R-HSA-73854	RNA Polymerase I Promoter Clearance	29	84	0.00518871	2.71783e-13	5.16387e-12	7	10	0.000624766	9606	Homo sapiens	HIST2H2AA4;HIST1H2BO;HDAC1;H2AC14;TAF1B;H2AFJ;H3C12;HIST3H2BB;HIST1H2AC;H2AC8;H2AC7;H2AFX;H2BC1;H2AFV;H2BFS;HIST2H2BE;H2BC12;H2BC13;H2BC14;CDK7;H2BC15;H2BC10;H2AC20;H2BC11;HIST1H2BH;HIST2H3D;HIST1H2BB;HIST1H2BD
R-HSA-73929	Base-Excision Repair, AP Site Formation	25	62	0.00382976	4.39648e-13	7.91367e-12	6	64	0.0039985	9606	Homo sapiens	HIST2H2AA4;HIST1H2BO;H2AC14;H2AFJ;HIST3H2BB;HIST1H2AC;H2AC8;H2AC7;H2AFX;H2BC1;H2AFV;H2BFS;HIST2H2BE;H2BC12;H2BC13;H2BC14;H2BC15;H2BC10;H2AC20;HIST3H3;H2BC11;HIST1H2BH;TPP1;HIST1H2BB;HIST1H2BD
R-HSA-73864	RNA Polymerase I Transcription	29	86	0.00531225	4.79283e-13	8.6271e-12	10	14	0.000874672	9606	Homo sapiens	HIST2H2AA4;HIST1H2BO;HDAC1;H2AC14;TAF1B;H2AFJ;H3C12;HIST3H2BB;HIST1H2AC;H2AC8;H2AC7;H2AFX;H2BC1;H2AFV;H2BFS;HIST2H2BE;H2BC12;H2BC13;H2BC14;CDK7;H2BC15;H2BC10;H2AC20;H2BC11;HIST1H2BH;HIST2H3D;HIST1H2BB;HIST1H2BD
R-HSA-73884	Base Excision Repair	31	99	0.00611526	5.01599e-13	9.02878e-12	40	107	0.00668499	9606	Homo sapiens	FEN1;HIST2H2AA4;PCNA;HIST1H2BO;POLD4;H2AC14;H2AFJ;HIST3H2BB;HIST1H2AC;H2AC8;RFC1;H2AC7;H2AFX;H2BC1;XRCC1;H2AFV;H2BFS;HIST2H2BE;H2BC12;H2BC13;H2BC14;H2BC15;APEX1;H2AC20;H2BC10;HIST3H3;H2BC11;TPP1;HIST1H2BH;HIST1H2BB;HIST1H2BD
R-HSA-9937850	NuRD complex assembly	27	74	0.00457101	5.11036e-13	9.19864e-12	19	21	0.00131201	9606	Homo sapiens	HIST2H2AA4;HIST1H2BO;HDAC1;H2AC14;H2AFJ;H3C12;HIST3H2BB;HIST1H2AC;H2AC8;H2AC7;H2AFX;H2BC1;H2AFV;H2BFS;HIST2H2BE;H2BC12;H2BC13;H2BC14;H2BC15;H2BC10;H2AC20;H2BC11;HIST1H2BH;HIST2H3D;HIST1H2BB;HIST1H2BD
R-HSA-9943962	CHD6, CHD7, CHD8, CHD9 subfamily	27	75	0.00463278	6.93223e-13	1.17848e-11	7	14	0.000874672	9606	Homo sapiens	HIST2H2AA4;HIST1H2BO;H2AC14;H2AFJ;H3C12;EP300;HIST3H2BB;HIST1H2AC;H2AC8;H2AC7;H2AFX;H2BC1;H2AFV;H2BFS;HIST2H2BE;H2BC12;H2BC13;H2BC14;H2BC15;H2BC10;H2AC20;H2BC11;CTNNB1;HIST1H2BH;HIST2H3D;HIST1H2BB;HIST1H2BD
R-HSA-774815	Nucleosome assembly	23	53	0.00327383	8.72968e-13	1.48405e-11	2	4	0.000249906	9606	Homo sapiens	H2AC8;HIST2H2AA4;HIST1H2BO;H2AC7;H2AFX;H2BC1;H2AFV;H2BFS;HIST2H2BE;H2BC12;H2BC13;H2BC14;H2AC14;H2BC15;H2AFJ;H2BC10;H2AC20;H2BC11;HIST3H2BB;HIST1H2BH;HIST1H2BB;HIST1H2AC;HIST1H2BD
R-HSA-606279	Deposition of new CENPA-containing nucleosomes at the centromere	23	53	0.00327383	8.72968e-13	1.48405e-11	2	4	0.000249906	9606	Homo sapiens	H2AC8;HIST2H2AA4;HIST1H2BO;H2AC7;H2AFX;H2BC1;H2AFV;H2BFS;HIST2H2BE;H2BC12;H2BC13;H2BC14;H2AC14;H2BC15;H2AFJ;H2BC10;H2AC20;H2BC11;HIST3H2BB;HIST1H2BH;HIST1H2BB;HIST1H2AC;HIST1H2BD
R-HSA-977225	Amyloid fiber formation	29	89	0.00549756	1.09024e-12	1.85341e-11	5	33	0.00206173	9606	Homo sapiens	HIST2H2AA4;HIST1H2BO;H2AC14;H3C12;HIST3H2BB;B2M;HIST1H2AC;H2AZ1;H2AC8;GSN;H2AC7;H2AFX;H2BC1;APOA1;H2BFS;SORL1;HSPG2;HIST2H2BE;H2BC12;H2BC13;H2BC14;H2BC15;H2AC20;H2BC10;H2BC11;HIST1H2BH;HIST2H3D;HIST1H2BB;HIST1H2BD
R-HSA-2559582	Senescence-Associated Secretory Phenotype (SASP)	29	90	0.00555933	1.42308e-12	2.41924e-11	6	22	0.00137448	9606	Homo sapiens	HIST2H2AA4;HIST1H2BO;H2AC14;H2AFJ;RPS6KA2;RPS6KA1;H3C12;HIST3H2BB;HIST1H2AC;H2AC8;H2AC7;H2AFX;STAT3;H2BC1;H2AFV;H2BFS;HIST2H2BE;H2BC12;H2BC13;H2BC14;H2BC15;CDK4;H2BC10;H2AC20;H2BC11;HIST1H2BH;HIST2H3D;HIST1H2BB;HIST1H2BD
R-HSA-202430	Translocation of ZAP-70 to Immunological synapse	18	30	0.00185311	1.44107e-12	2.44982e-11	4	4	0.000249906	9606	Homo sapiens	HLA-DRB5;HLA-DRB4;CD3G;PTPN22;CD3D;TRAV29DV5;CD4;TRBV7-9;TRBC1;HLA-DPB1;HLA-DRA;HLA-DRB3;HLA-DQA2;HLA-DRB1;HLA-DQB2;HLA-DQA1;HLA-DQB1;HLA-DPA1
R-HSA-9843940	Regulation of endogenous retroelements by KRAB-ZFP proteins	27	78	0.00481809	1.68221e-12	2.69154e-11	7	7	0.000437336	9606	Homo sapiens	HIST2H2AA4;HIST1H2BO;HDAC1;H2AC14;H2AFJ;H3C12;HIST3H2BB;HIST1H2AC;H2AC8;H2AC7;H2AFX;H2BC1;H2AFV;H2BFS;HIST2H2BE;H2BC12;H2BC13;H2BC14;H2BC15;H2BC10;H2AC20;H2BC11;HIST1H2BH;HIST2H3D;HIST1H2BB;HIST1H2BD
R-HSA-9943965	CHD3, CHD4, CHD5 subfamily	27	78	0.00481809	1.68221e-12	2.69154e-11	20	25	0.00156191	9606	Homo sapiens	HIST2H2AA4;HIST1H2BO;HDAC1;H2AC14;H2AFJ;H3C12;HIST3H2BB;HIST1H2AC;H2AC8;H2AC7;H2AFX;H2BC1;H2AFV;H2BFS;HIST2H2BE;H2BC12;H2BC13;H2BC14;H2BC15;H2BC10;H2AC20;H2BC11;HIST1H2BH;HIST2H3D;HIST1H2BB;HIST1H2BD
R-HSA-446728	Cell junction organization	58	327	0.0201989	2.11375e-12	3.38201e-11	84	185	0.0115582	9606	Homo sapiens	HIST2H2AA4;ITGB4;F11R;CDH9;PVR;H2AC14;H2AFJ;HIST3H2BB;KMT5A;IL6R;HIST1H2AC;H2AC8;H2AC7;H2AFX;H2AFV;HIST2H2BE;VAV2;DNM2;H2BC12;TIAM1;H2BC13;H2BC14;H2BC15;H2BC10;H2BC11;HIST1H2BH;IL6ST;HIST2H3D;HIST1H2BB;VCL;HIST1H2BD;HIST1H2BO;HDAC1;H3C12;HOXC8;CADM3;CADM1;CADM2;STAT3;H2BC1;H2BFS;SMARCA4;SDK1;H2AC20;ZYX;CTNNB1;NECTIN4;NECTIN3;LIMS2;NECTIN2;FERMT2;SDK2;LIMS1;NECTIN1
R-HSA-157579	Telomere Maintenance	31	108	0.0066712	4.43401e-12	7.09441e-11	28	34	0.0021242	9606	Homo sapiens	BLM;FEN1;HIST2H2AA4;PCNA;HIST1H2BO;POLD4;H2AC14;POLR2A;H2AFJ;HIST3H2BB;HIST1H2AC;H2AC8;RFC1;H2AC7;H2AFX;H2BC1;H2AFV;H2BFS;HIST2H2BE;H2BC12;H2BC13;H2BC14;H2BC15;H2AC20;H2BC10;HIST3H3;H2BC11;TPP1;HIST1H2BH;HIST1H2BB;HIST1H2BD
R-HSA-3214847	HATs acetylate histones	31	110	0.00679474	6.97964e-12	1.11674e-10	11	15	0.000937149	9606	Homo sapiens	HIST2H2AA4;HIST1H2BO;H2AC11;H2AC14;H3C12;EP300;HIST3H2BB;HIST1H2AA;HIST1H2AC;NCOA2;H2AC8;H2AC7;HIST1H2AH;ACTL6A;ELP1;H2BC1;HIST2H2BF;HIST2H2BE;H2BC12;H2BC13;H2BC14;HIST3H2A;H2BC15;H2AC20;H2BC10;H2AC21;H2BC11;HIST1H2BH;HIST2H3D;HIST1H2BB;HIST1H2BD
R-HSA-68875	Mitotic Prophase	34	134	0.00827723	1.116e-11	1.67613e-10	22	34	0.0021242	9606	Homo sapiens	NUP205;HIST2H2AA4;HIST1H2BO;H2AC14;H2AFJ;H3C12;LMNA;HIST3H2BB;NUP43;KMT5A;HIST1H2AC;H2AC8;NUP155;H2AC7;PLK1;H2AFX;H2BC1;H2AFV;H2BFS;HIST2H2BE;H2BC12;H2BC13;H2BC14;H2BC15;H2AC20;H2BC10;HIST3H3;H2BC11;CDK1;HIST1H2BH;HIST2H3D;HIST1H2BB;HIST1H2BD
R-HSA-418990	Adherens junctions interactions	50	267	0.0164927	1.11742e-11	1.67613e-10	70	164	0.0102462	9606	Homo sapiens	HIST2H2AA4;HIST1H2BO;HDAC1;CDH9;PVR;H2AC14;H2AFJ;H3C12;HIST3H2BB;KMT5A;IL6R;HOXC8;HIST1H2AC;H2AC8;CADM3;CADM1;H2AC7;CADM2;H2AFX;STAT3;H2BC1;H2AFV;H2BFS;HIST2H2BE;VAV2;DNM2;SMARCA4;H2BC12;TIAM1;H2BC13;H2BC14;H2BC15;H2AC20;H2BC10;H2BC11;CTNNB1;HIST1H2BH;IL6ST;HIST2H3D;NECTIN4;HIST1H2BB;NECTIN3;NECTIN2;VCL;HIST1H2BD;NECTIN1
R-HSA-5625740	RHO GTPases activate PKNs	26	79	0.00487986	1.28397e-11	1.92596e-10	9	20	0.00124953	9606	Homo sapiens	HIST2H2AA4;HIST1H2BO;H2AC14;H2AFJ;H3C12;HIST3H2BB;HIST1H2AC;NCOA2;H2AC8;H2AC7;H2AFX;H2BC1;H2AFV;H2BFS;HIST2H2BE;H2BC12;H2BC13;H2BC14;H2BC15;H2BC10;H2AC20;H2BC11;HIST1H2BH;HIST2H3D;HIST1H2BB;HIST1H2BD
R-HSA-9842860	Regulation of endogenous retroelements	31	113	0.00698005	1.35236e-11	2.02854e-10	14	17	0.0010621	9606	Homo sapiens	HIST2H2AA4;HIST1H2BO;HDAC1;H2AC14;H2AFJ;H3C12;HIST3H2BB;HIST1H2AC;H2AC8;H2AC7;H2AFX;ACTL6A;H2BC1;H2AFV;H2BFS;SMARCA2;ARID1B;HIST2H2BE;SMARCA4;H2BC12;H2BC13;H2BC14;H2BC15;H2AC20;H2BC10;H2BC11;HIST1H2BH;HIST2H3D;HIST1H2BB;HIST1H2BD
R-HSA-1912408	Pre-NOTCH Transcription and Translation	29	100	0.00617703	1.69977e-11	2.54966e-10	12	37	0.00231163	9606	Homo sapiens	NOTCH1;HIST2H2AA4;HIST1H2BO;H2AC14;H2AFJ;H3C12;EP300;HIST3H2BB;HIST1H2AC;H2AC8;H2AC7;H2AFX;H2BC1;H2AFV;H2BFS;HIST2H2BE;H2BC12;H2BC13;H2BC14;H2BC15;H2BC10;H2AC20;H2BC11;HIST1H2BH;HIST2H3D;HIST1H2BB;HIST1H2BD
R-HSA-421270	Cell-cell junction organization	53	300	0.0185311	2.20575e-11	3.30862e-10	73	169	0.0105585	9606	Homo sapiens	HIST2H2AA4;F11R;CDH9;PVR;H2AC14;H2AFJ;HIST3H2BB;KMT5A;IL6R;HIST1H2AC;H2AC8;H2AC7;H2AFX;H2AFV;HIST2H2BE;VAV2;DNM2;H2BC12;TIAM1;H2BC13;H2BC14;H2BC15;H2BC10;H2BC11;HIST1H2BH;IL6ST;HIST2H3D;HIST1H2BB;VCL;HIST1H2BD;HIST1H2BO;HDAC1;H3C12;HOXC8;CADM3;CADM1;CADM2;STAT3;H2BC1;H2BFS;SMARCA4;SDK1;H2AC20;CTNNB1;NECTIN4;NECTIN3;NECTIN2;SDK2;NECTIN1
R-HSA-3214858	RMTs methylate histone arginines	21	52	0.00321206	3.11594e-11	4.67391e-10	16	22	0.00137448	9606	Homo sapiens	H2AC8;HIST2H2AA4;H2AC7;HIST1H2AH;ACTL6A;H2AFX;H2AFV;SMARCA2;ARID1B;SMARCA4;H2AC11;HIST3H2A;H2AC14;H2AFJ;CDK4;H2AC20;H3C12;H2AC21;HIST2H3D;HIST1H2AA;HIST1H2AC
R-HSA-9943411	CHD1 and CHD2 subfamily	25	78	0.00481809	5.45576e-11	8.18364e-10	5	5	0.000312383	9606	Homo sapiens	HIST2H2AA4;HIST1H2BO;H2AC14;H2AFJ;H3C12;HIST3H2BB;HIST1H2AC;H2AC8;H2AC7;H2AFX;H2BC1;H2AFV;H2BFS;HIST2H2BE;H2BC12;H2BC13;H2BC14;H2BC15;H2BC10;H2AC20;H2BC11;HIST1H2BH;HIST2H3D;HIST1H2BB;HIST1H2BD
R-HSA-211000	Gene Silencing by RNA	26	85	0.00525048	6.1029e-11	8.54405e-10	3	40	0.00249906	9606	Homo sapiens	HIST2H2AA4;HIST1H2BO;H2AC14;POLR2A;H2AFJ;H3C12;HIST3H2BB;HIST1H2AC;H2AC8;H2AC7;H2AFX;H2BC1;H2AFV;H2BFS;HIST2H2BE;H2BC12;H2BC13;H2BC14;H2BC15;H2BC10;H2AC20;H2BC11;HIST1H2BH;HIST2H3D;HIST1H2BB;HIST1H2BD
R-HSA-8939236	RUNX1 regulates transcription of genes involved in differentiation of HSCs	27	92	0.00568287	6.48984e-11	9.08578e-10	6	15	0.000937149	9606	Homo sapiens	HIST2H2AA4;HIST1H2BO;LDB1;H2AC14;H2AFJ;H3C12;HIST3H2BB;HIST1H2AC;H2AC8;H2AC7;H2AFX;H2BC1;H2AFV;H2BFS;HIST2H2BE;H2BC12;H2BC13;H2BC14;CDK7;H2BC15;H2BC10;H2AC20;H2BC11;HIST1H2BH;HIST2H3D;HIST1H2BB;HIST1H2BD
R-HSA-8878171	Transcriptional regulation by RUNX1	46	246	0.0151955	7.84731e-11	1.09862e-09	46	132	0.00824691	9606	Homo sapiens	HIST2H2AA4;SERPINB13;HIST1H2BO;LDB1;HDAC1;H2AC14;SIN3B;H2AFJ;H3C12;CTLA4;EP300;HIST3H2BB;HIST1H2AC;H2AC8;H2AC7;H2AFX;ACTL6A;H2BC1;H2AFV;LIFR;PTPN11;H2BFS;SMARCA2;ARID1B;HIST2H2BE;SMARCA4;HIPK2;H2BC12;H2BC13;CDK7;H2BC14;TEC;H2BC15;H2AC20;H2BC10;H2BC11;PRKCQ;HIST1H2BH;HIST2H3D;HIST1H2BB;HIST1H2BD
R-HSA-9675108	Nervous system development	81	603	0.0372475	1.04472e-10	1.46261e-09	217	322	0.0201175	9606	Homo sapiens	ROBO2;EPHB6;TRIO;LDB1;SH3KBP1;NCAN;TREM2;IRS2;ROBO1;RPS6KA5;ALCAM;CHL1;RPS6KA2;RPS6KA1;HOXA2;NRCAM;EPHB2;NEO1;EPHB1;EPHB4;SCN1A;EPHB3;VAV3;EPHA4;MAP2K1;EPHA7;EPHA6;UNC5A;Rps7;DSCAM;DCC;ITGA2;GAB1;ISL1;SREBF2;DNM1;VAV2;DNM2;DNM3;TIAM1;SCN4A;PRKCQ;SOS1;EPHA1;DSCAML1;SCN4B;SOS2;EPHA3;SEMA7A;HDAC1;PSEN1;HMGCR;KALRN;EGFR;CACNA1H;ABLIM1;ABLIM2;ABLIM3;SCN7A;SCN3B;PDLIM7;LYN;YES1;CNTN6;LIMK2;LIMK1;PTPN11…
R-HSA-1474165	Reproduction	33	146	0.00901847	4.05391e-10	5.67547e-09	11	44	0.00274897	9606	Homo sapiens	BLM;HIST2H2AA4;MRE11;HIST1H2BO;H2AC14;H2AFJ;H3C12;LMNA;HIST3H2BB;NBN;HIST1H2AC;H2AC8;H2AC7;H2AFX;H2BC1;H2AFV;H2BFS;HIST2H2BE;H2BC12;H2BC13;H2BC14;H2BC15;CDK4;H2AC20;H2BC10;HIST3H3;H2BC11;TPP1;HIST1H2BH;HIST2H3D;HIST1H2BB;HIST1H2BD;ATR
R-HSA-422475	Axon guidance	76	566	0.034962	4.12415e-10	5.77382e-09	207	295	0.0184306	9606	Homo sapiens	ROBO2;EPHB6;TRIO;LDB1;SH3KBP1;NCAN;TREM2;IRS2;ROBO1;RPS6KA5;ALCAM;CHL1;RPS6KA2;RPS6KA1;HOXA2;NRCAM;EPHB2;NEO1;EPHB1;EPHB4;SCN1A;EPHB3;VAV3;EPHA4;MAP2K1;EPHA7;EPHA6;UNC5A;Rps7;DSCAM;DCC;ITGA2;GAB1;ISL1;DNM1;VAV2;DNM2;DNM3;TIAM1;SCN4A;PRKCQ;SOS1;EPHA1;DSCAML1;SCN4B;SOS2;EPHA3;SEMA7A;PSEN1;KALRN;EGFR;CACNA1H;ABLIM1;ABLIM2;ABLIM3;SCN7A;SCN3B;PDLIM7;LYN;YES1;CNTN6;LIMK2;LIMK1;PTPN11;L1CAM;NFASC;PTPRC;…
R-HSA-5693571	Nonhomologous End-Joining (NHEJ)	20	56	0.00345914	7.36475e-10	1.03107e-08	13	13	0.000812195	9606	Homo sapiens	MRE11;HIST1H2BO;XRCC5;H2AFX;H2BC1;RNF8;H2BFS;HIST2H2BE;H2BC12;H2BC13;H2BC14;H2BC15;H2BC10;HIST3H3;H2BC11;HIST3H2BB;HIST1H2BH;NBN;HIST1H2BB;HIST1H2BD
R-HSA-73886	Chromosome Maintenance	31	135	0.008339	9.46733e-10	1.23479e-08	30	38	0.00237411	9606	Homo sapiens	BLM;FEN1;HIST2H2AA4;PCNA;HIST1H2BO;POLD4;H2AC14;POLR2A;H2AFJ;HIST3H2BB;HIST1H2AC;H2AC8;RFC1;H2AC7;H2AFX;H2BC1;H2AFV;H2BFS;HIST2H2BE;H2BC12;H2BC13;H2BC14;H2BC15;H2AC20;H2BC10;HIST3H3;H2BC11;TPP1;HIST1H2BH;HIST1H2BB;HIST1H2BD
R-HSA-9645723	Diseases of programmed cell death	26	97	0.00599172	9.49835e-10	1.23479e-08	2	37	0.00231163	9606	Homo sapiens	HIST2H2AA4;HIST1H2BO;H2AC14;H2AFJ;LMNA;H3C12;HIST3H2BB;HIST1H2AC;H2AC8;H2AC7;H2AFX;H2BC1;H2AFV;H2BFS;HIST2H2BE;H2BC12;H2BC13;H2BC14;H2BC15;H2BC10;H2AC20;H2BC11;HIST1H2BH;HIST2H3D;HIST1H2BB;HIST1H2BD
R-HSA-9821993	Replacement of protamines by nucleosomes in the male pronucleus	15	30	0.00185311	1.20238e-09	1.5631e-08	1	6	0.000374859	9606	Homo sapiens	HIST1H2BO;H2AFX;H2BC1;H2BFS;HIST2H2BE;H2BC12;H2BC13;H2BC14;H2BC15;H2BC10;H2BC11;HIST3H2BB;HIST1H2BH;HIST1H2BB;HIST1H2BD
R-HSA-202433	Generation of second messenger molecules	18	47	0.00290321	1.77213e-09	2.30376e-08	3	17	0.0010621	9606	Homo sapiens	HLA-DRB5;HLA-DRB4;IGSF3;CD3G;CD3D;TRAV29DV5;CD4;TRBV7-9;TRBC1;HLA-DPB1;HLA-DRA;HLA-DRB3;HLA-DQA2;HLA-DRB1;HLA-DQB2;CD101;HLA-DQA1;HLA-DQB1;HLA-DPA1
R-HSA-1912422	Pre-NOTCH Expression and Processing	29	125	0.00772129	2.61e-09	3.393e-08	22	47	0.0029364	9606	Homo sapiens	NOTCH1;HIST2H2AA4;HIST1H2BO;H2AC14;H2AFJ;H3C12;EP300;HIST3H2BB;HIST1H2AC;H2AC8;H2AC7;H2AFX;H2BC1;H2AFV;H2BFS;HIST2H2BE;H2BC12;H2BC13;H2BC14;H2BC15;H2BC10;H2AC20;H2BC11;HIST1H2BH;HIST2H3D;HIST1H2BB;HIST1H2BD
R-HSA-5693565	Recruitment and ATM-mediated phosphorylation of repair and signaling proteins at DNA double strand breaks	21	67	0.00413861	2.71093e-09	3.52421e-08	32	39	0.00243659	9606	Homo sapiens	KDM4A;MRE11;HIST1H2BO;H2AFX;H2BC1;RNF8;H2BFS;HIST2H2BE;H2BC12;H2BC13;H2BC14;H2BC15;CHEK2;H2BC10;HIST3H3;H2BC11;HIST3H2BB;HIST1H2BH;NBN;HIST1H2BB;HIST1H2BD
R-HSA-913531	Interferon Signaling	60	418	0.02582	2.90374e-09	3.77486e-08	24	140	0.00874672	9606	Homo sapiens	CIITA;RNASEL;NUP205;TRIM46;NUP43;FCGR1A;B2M;HLA-DQA2;HLA-DQA1;HLA-DPA1;PTPN1;HLA-H;HLA-DRB5;VCAM1;HLA-DRB4;NUP155;MX2;SPHK1;STAT3;HLA-B;HLA-C;PTPN11;HLA-A;HLA-F;HLA-G;HLA-E;HLA-DPB1;CDK1;HLA-DRA;HLA-DRB3;HLA-DQB2;PTPN2;HLA-DRB1;HLA-DQB1
R-HSA-68867	Assembly of the pre-replicative complex	26	103	0.00636234	3.20555e-09	4.16721e-08	9	23	0.00143696	9606	Homo sapiens	HIST2H2AA4;HIST1H2BO;MCM7;H2AC14;H2AFJ;H3C12;HIST3H2BB;HIST1H2AC;H2AC8;H2AC7;H2AFX;H2BC1;H2AFV;H2BFS;HIST2H2BE;H2BC12;H2BC13;H2BC14;H2BC15;H2BC10;H2AC20;H2BC11;HIST1H2BH;HIST2H3D;HIST1H2BB;HIST1H2BD
R-HSA-69473	G2/M DNA damage checkpoint	23	82	0.00506517	3.79557e-09	4.93424e-08	8	12	0.000749719	9606	Homo sapiens	BLM;MRE11;HIST1H2BO;H2AFX;H2BC1;RNF8;H2BFS;HIST2H2BE;H2BC12;H2BC13;H2BC14;H2BC15;CHEK2;H2BC10;HIST3H3;H2BC11;CDK1;HIST3H2BB;HIST1H2BH;NBN;HIST1H2BB;HIST1H2BD;ATR
R-HSA-3247509	Chromatin modifying enzymes	43	254	0.0156897	5.84731e-09	7.6015e-08	67	85	0.00531051	9606	Homo sapiens	HIST2H2AA4;HIST1H2BO;HDAC1;H2AC11;H2AC14;H2AFJ;H3C12;EP300;HIST3H2BB;KMT5A;HIST1H2AA;HIST1H2AC;NCOA2;KDM4A;H2AC8;H2AC7;HIST1H2AH;H2AFX;ACTL6A;ELP1;H2BC1;H2AFV;SMARCA2;ARID1B;HIST2H2BF;HIST2H2BE;SMARCA4;NCOR2;H2BC12;H2BC13;H2BC14;HIST3H2A;H2BC15;CDK4;H2AC20;H2BC10;H2AC21;H2BC11;HIST1H2BH;HIST2H3D;HIST1H2BB;HIST1H2BD
